# Supplementary material for: Integration of small RNA, degradome and proteome sequencing in Oryza sativa reveals a delayed senescence network in tetraploid rice seed
Source: PLoS One. 2020 Nov 13;15(11):e0242260. doi: 10.1371/journal.pone.0242260 (PMC7665819; doi:10.1371/journal.pone.0242260)
Supplement: S1 Table — (XLS) [file pone.0242260.s001.xls]

## Sheet: conserved_miRNA
miRNA_ID	mirdeep2_score	RNAfold_results	mature_sequence	pre_sequence
osa-miR166c-3p	219633	yes	ucggaccaggcuucauucccc	gaaugacguccggucugaagaucgccguccccaggcgguggcuucggaccaggcuucauucccc
osa-miR168a-5p	82464.5	yes	ucgcuuggugcagaucgggac	ucgcuuggugcagaucgggacccgccgccgccgcugccggggccggaucccgccuugcaccaagugaau
osa-miR398b	24309.2	yes	uguguucucaggucgccccug	ggggcgagcugggaacacacggugaugaggcggucuggucuuucguguguucucaggucgccccug
osa-miR156j-5p	22125.9	yes	ugacagaagagagugagcac	ugacagaagagagugagcacacggcgcggcggcuagccaucggcgggaugccugcccccgccgcgugcucgcuccucuuucugucag
osa-miR535-5p	19750.4	yes	ugacaacgagagagagcacgc	ugacaacgagagagagcacgccggugcggcggucacggugagccggcccgcggcggcguaccugcgugcuuucucccguugucacug
osa-miR156h-5p	18281.6	yes	ugacagaagagagugagcac	ugacagaagagagugagcacacggcgugauggccggcauaaaaucuaucccguccucgccgcgugcucacuccucuuucugucacc
osa-miR156b-5p	12918.5	yes	ugacagaagagagugagcac	ugacagaagagagugagcacacggccgggcggaacggcaccggcggaugugccgucgcggccgcgugcucacugcucugucugucauc
osa-miR1425-5p	7432.8	yes	uaggauucaauccuugcugcu	uaggauucaauccuugcugcuaaauguauugcuuauauucagcaauauaauguucagcagcaagaacuggaucuuaau
osa-miR390-5p	6003	yes	aagcucaggagggauagcgcc	aagcucaggagggauagcgccucgaaaucaaacuaggcgcuaucuauccugagcucc
osa-miR1876	2697.3	yes	auaaguggguuugugggcuggccc	gcuggcuuuugaacccauuuaugggcuauucaaguggguaaaccauagguuggugcacuuaaauggccuauaaguggguuugugggcuggccc
osa-miR160a-5p	2664.6	yes	ugccuggcucccuguaugcca	ugccuggcucccuguaugccacacauguagaccaacccauggugucugguugccuacuggguggcgugcaaggagccaagcaug
osa-miR160a-5p	2663.7	yes	ugccuggcucccuguaugcca	ugccuggcucccuguaugccacucauguagcccaauccaugguguguuuggaugcuguggguggcgugcaaggagccaagcaug
osa-miR528-5p	2550.4	yes	uggaaggggcaugcagaggag	uggaaggggcaugcagaggagcaggagauucaguuugaagcuggacuucacuuuugccucucucuccugugcuugccucuuccauu
osa-miR319a-5p	1998	yes	acuggaugacgcgggagcuaa	agcugccgaaucauccauucaccuaccaagaaaguugcaggaguguaucucuugguagcggacuggaugacgcgggagcuaa
osa-miR1846e	1632.2	yes	aacgaggaggccgggaccaccgg	aacgaggaggccgggaccaccggauccggugacuccggccuccucgcc
osa-miR5150-5p	1566.1	yes	agcuucugacagcugcaguuucuc	agcuucugacagcugcaguuucucuuguucuaggagaagcugcagcugucagaagcucc
osa-miR1862e	1488.1	yes	cuagauuuguuuauuuugggacgg	aucccaaaaugaaaaaaucuaguacauuauguguuugacauauccuguacuagauuuguuuauuuugggacgg
osa-miR1871	1465.9	yes	auggcucugauaucauguugguuu	ucuaacaugguaucggauccauagguguagccauaucaaucuuaaagcuauggcucugauaucauguugguuu
osa-miR1846a-5p	1182.8	yes	ugaccccguucuccucgccgg	agugaggaggccggggccgcuggauccggugaccccguucuccucgccgg
osa-miR1846a-5p	1181.7	yes	ugaccccguucuccucgccgg	agugaggaggccggggccgcuggauccagugaccccguucuccucgccgg
osa-miR1846a-3p	803.3	yes	ugaccccguucuccucgccgg	gugaggaggccggggccgccggauccagugaccccguucuccucgccgg
osa-miR1861o	294.5	yes	ugaucuugaggcagaaacugag	ugaucuugaggcagaaacugaguaguuggugaacucgcucuauguuguucguucacucgcgacacgguuccugucccaagaucgag
osa-miR2863b	185.8	yes	uucguuuauuuggacuagagu	cacuaguucaacuaaaugaacuaaauuucacuuuuagaaucacaaaaaaugaaauguaguucguuuauuuggacuagagu
osa-miR1846a-5p	84.8	yes	gugaggaggccggggccgcug	gugaggaggccggggccgcugaauccggugaccccggucugcucgcugg
osa-miR1859	71.3	yes	uuuccuaugacguccauuccaa	ggaauggaugcguagagaaagaaaugaaaucugaaccagauuugugauuugauucuuuccuaugacguccauuccaa
osa-miR1320-5p	61.2	yes	uguaaaauucauucguuccaa	ggaacggaggaauuuuauaggauuuuugcgggaauuuuaacagauuccuguaaaauucauucguuccaa
osa-miR1878	40.7	yes	auuuguaguguucagauugaguuu	acuuaaucuggacacuauaaaagaaaauugugcaugugaaaauaugcccauuauaaauuuguaguguucagauugaguuu
osa-miR171g	22.6	yes	ugagccgagccaauaucacuu	caugguauugacuuggcucaucucagcaacagcaaacugcaugcagcgcuggaggugagccgagccaauaucacuu
osa-miR164d	3.2	yes	uggagaagcagggcacgug	uggagaagcagggcacgugcucgacggcggggcuggcuggccggccggcuugcagcaugugcgcuccuucuccagc
osa-miR1862d	3.1	yes	acuagguuuguuuauuuugggacg	ugucccaaaauaaacaaagcuaguacggggauguggcacuuccuaguccuguacuagguuuguuuauuuugggacg
osa-miR1849	3	yes	aaugcccuaucguauccuagguug	cuaggauaugaugggacauuaccuaucuagauucguuguacuagguaaugcccuaucguauccuagguug
osa-miR166d-3p	2.8	yes	ucggaccaggcuucauucccc	aaugucgucuggccugagaucguaccacagugguggguacacguggacggucucggaccaggcuucauucccc
osa-miR167f	2.7	yes	ugaagcugccagcaugaucuga	ugaagcugccagcaugaucugaaagcaucucaaaccagcgaucagaucauccggcagcuucaucuuc
osa-miR1868	2.6	yes	aagcgugcucacggaaaacgaggg	aagcgugcucacggaaaacgagggagcagccaaggcauuguucuuaccgguuuaugaauuggcuacuuccucguuuuccguaaacacgcuu
osa-miR1861l	2.6	yes	cgaucuugaggcaggaacugag	cgaucuugaggcaggaacugaguaguuguugaacuugcucuauguuguucguucacccacuauucgguuccugucccaagaucgag
osa-miR399j	2.3	yes	ugccaaaggagaguugcccu	ggcuccucucucuuggcagggagcaugugaagucuuuuguagcucacucauuuucagcccucugccaaaggagaguugcccu
osa-miR394	2.1	yes	uuggcauucuguccaccucc	uuggcauucuguccaccuccuugucgaauccucagagacagaaaucucauaucuguugaucuuggaggugggcauacugccaaug
osa-miR171f-3p	1.8	yes	ugauugagccgugccaauauc	uaugcaguaugguuuuguuuggucugauugagccgugccaauauc
osa-miR5143a	1.3	yes	uauguuggcaauguaggaagucug	uauguuggcaauguaggaagucugaaugguauaucugcaagguuguccagauguacugggcuguaggcaauucuggcuugccagcugaaa
osa-miR1871	0	yes	auggcucugauaucauguugguuu	auggcucugauaucauguugguuuugaaggaaaugacugauauauuucauuguaggccaguaugucuauauauagagcauauag

## Sheet: novel_miRNA
miRNA_ID	mirdeep2_score	RNAfold_results	mature_sequence	pre_sequence
gi|996703422|ref|NC_029266.1|_3523	3365.6	yes	ugguaucagagccagguu	accuaggugauccaauagacaacccuaucaaugguaucagagccagguu
gi|996703422|ref|NC_029266.1|_3595	3365.6	yes	ugguaucagagccagguu	accuaggugauccaauagacaacccuaucaaugguaucagagccagguu
gi|996703428|ref|NC_029260.1|_31904	1849.3	yes	uauccaaguacuagguugagu	uaaucuaguaauuggauaggacauaaucuggauauccagauucguuguauuagauuauguccuauccaaguacuagguugagu
gi|996703426|ref|NC_029262.1|_39916	364.9	yes	aaagugcauggggaauuuuggu	aaagugcauggggaauuuugguggauuggucaguguaguccauggacggaaccaaccuagacaccaaaauucuccaugcacuuugu
gi|996703426|ref|NC_029262.1|_37884	244.3	yes	aaaaugcauggggaauuauggu	aaaaugcauggggaauuaugguggauuggucaguguaguccauggacggaaccgaccuagacaccauaauucuccaugcauuuugu
gi|996703422|ref|NC_029266.1|_4070	242.6	yes	aaaaugcauggggaauuauggu	aaaaugcauggggaauuaugguggauuggucaguguaguccauggacggaaccgaccuagacaccauaauucuccaugcauuuugu
gi|996703431|ref|NC_029257.1|_16055	225.3	yes	auuuguuguauuagggaaugucuc	acauuuccuaguacaacaaaucugucaggagcuuauccagauuuguuguauuagggaaugucuc
gi|996703432|ref|NC_029256.1|_13853	215.5	yes	aaaaugcauggggaauuauggu	aaaaugcauggggaauuaugguggauuggucaguguaauccauggacggaaccgaccuagacaccauaauucuccaugcauuuugu
gi|996703425|ref|NC_029263.1|_44104	173.8	yes	caaaauuuuccaugcacuucga	gaacugcaugggaaauuuuguuggauuggucaggguaguccauggacggaaccgaccuagacgccaaaauuuuccaugcacuucga
gi|996703430|ref|NC_029258.1|_21199	103.3	yes	auuuucguuggcgguugcuuaaga	uuaggaccgcuagggaaaauccauuuucgcuagcgaugaguuuaggaccgcuagugaaaauacauuuucguuggcgguugcuuaaga
gi|996703429|ref|NC_029259.1|_25377	90.4	yes	aaacgauuugauacugugagguac	uaaugguaucaaaucguuuccgauuauuagauauagaaugggcauuguuagauucaacgaucggaaacgauuugauacugugagguac
gi|996703423|ref|NC_029265.1|_908	62.4	yes	acuacguggcgguguugaccuggu	acuacguggcgguguugaccuggucuuacguggauucaaaagcgccacauaggaugaaggcuaggucaacacugccacgua
gi|996703425|ref|NC_029263.1|_44106	51.7	yes	cgaaauuuuccaugcacuucga	gaagugcauggggaauuuuguuggauuggucaggguaguccauggacggaaccgaccuagacaccgaaauuuuccaugcacuucga
gi|996703429|ref|NC_029259.1|_26780	45.1	yes	guuuuuucuaggacagagggagc	cccuccgucccagaaagaaaccaacuucaccagaaguugguuuuuucuaggacagagggagc
gi|996703422|ref|NC_029266.1|_4215	39	yes	uagaacagggaacggucaagcagg	ugcuuugccuuucccuguucuaggcacggucagcauagaacagggaacggucaagcagg
gi|996703429|ref|NC_029259.1|_26386	30.1	yes	ugcgugcugcuugaaauuuuuagc	ugcgugcugcuugaaauuuuuagcaagacauauacacaaaagcuaaaaauuucaagcaacacgcaca
gi|996703421|ref|NC_029267.1|_7134	20.7	yes	ugguucuaaaaguugucccuccag	ugguucuaaaaguugucccuccagguugguaaagcucuauuugauggccaacuuuuggaugu
gi|996703429|ref|NC_029259.1|_27457	19.8	yes	augucuuugucacuggcagguggg	augucuuugucacuggcaggugggcccaugguuuauuggacccacauauuagugacaaaggc
gi|996703429|ref|NC_029259.1|_26391	3	yes	acgccggcgggggccucgg	gcggucgucgucggcgggcgggcccccgagggcggcgccggccccgggguucgacgacgccggcgggggccucgg
gi|996703421|ref|NC_029267.1|_8932	2.9	yes	auuuaguugaauuagaguggguca	cacucuaguucaauuaaaugaauuaaauuucacuuuuuugggguuuaguucauuuaguugaauuagaguggguca
gi|996703422|ref|NC_029266.1|_3794	2.8	yes	cggggccgguuccgguguagg	cggggccgguuccgguguaggggaggccguggccaccggauccggcauccacgaccuccccgccggcggaucuagccac
gi|996703426|ref|NC_029262.1|_40057	2.8	yes	aucggaucugauaccuaugguacu	aucggaucugauaccuaugguacuagacugauaccuuggguauaaacccgaucuagcagucugguaccauagguaucagauccauuac
gi|996703431|ref|NC_029257.1|_16028	2.8	yes	ccggcgggggccucggga	ccggcgggggccucgggacagugcgcacuaagggccgaggggcgugacauggcaccccgaggcccccuggc
gi|996703431|ref|NC_029257.1|_15219	2.7	yes	ucuuuagucccgguugguaacacc	ucaaccgggacuaaagaugccugcgucagucacguggcucaaccaucuuuagucccgguugguaacacc
gi|996703430|ref|NC_029258.1|_24532	2.6	yes	acuagguuuguuuauuuugggaca	aaaauaaacaaacguaguauagggugugacacaucccguacuagguuuguuuauuuugggaca
gi|996703430|ref|NC_029258.1|_24495	2.6	yes	auguucggcugccggggcuacggc	auguucggcugccggggcuacggcugcggcacgaacucaccgugcgcagccacagccguugcagccggccugccgaacacuu
gi|996703430|ref|NC_029258.1|_22290	2.6	yes	caaucccaguccauccaugug	caaucccaguccauccauguguauaggccaggauucugaacuaaaauccuggcccaaacucauggauggaaugggauucug
gi|996703421|ref|NC_029267.1|_8382	2.5	yes	cugcuuggggauguagaguucggc	ggagcucuaucuucuccaugaaaucgaucgagcucgccgguagagcuagagcugcuuggggauguagaguucggc
gi|996703430|ref|NC_029258.1|_21320	2.4	yes	agggccugugugcauaggauacgc	agggccugugugcauaggauacgcucccaaacaacuggcaacauauccuauguacauaggcccucacg
gi|996703422|ref|NC_029266.1|_4637	2.4	yes	acucuaggaguggcucacauugug	uugcgagcugaguuucccuagagugccucaguuagugagaacacucuaggaguggcucacauugug
gi|996703422|ref|NC_029266.1|_5582	2.4	yes	acucuaggaguggcucacauugug	gugagcugaguuccccuacgaguguucauaguuagugacacucuaggaguggcucacauugug
gi|996703428|ref|NC_029260.1|_29048	2.4	yes	cgagcuucgccgcggacagcu	cgagcuucgccgcggacagcuugagcuugcucagcgaguugauggagcuguccauggacgacucguc
gi|996703422|ref|NC_029266.1|_5368	2.3	yes	caaaauuuuccaugcacuucga	gaagugcauggggaauuuuuuuggauuggucaggguaguccaugcacggaaccaaccuagacaccaaaauuuuccaugcacuucga
gi|996703423|ref|NC_029265.1|_2594	2.3	yes	aaagaucgaucuuuagucccgguu	ccggggcuacaaaucucuaucuuuaguucugguuuaaauaccgcggacuaaagaucgaucuuuagucccgguu
gi|996703432|ref|NC_029256.1|_10820	2.2	yes	aaaaccguugcgcgagaaugacgu	aaaaccguugcgcgagaaugacguggguaugauaauaugggcguucucgcacgagaaaaacgc
gi|996703424|ref|NC_029264.1|_45008	2.2	yes	cgccugcgcccgcgcccga	cgccugcgcccgcgcccgagauggccgggauucgauuuucgaaucccgccucucucuccucucccacuccccgcguuggccggcgga
gi|996703430|ref|NC_029258.1|_23308	2.2	yes	uggugaacccgacgcgaa	aucguuggacucgccggcgacccccuuccuguacuucauggcgaaccaccuagcuggugaacccgacgcgaa
gi|996703430|ref|NC_029258.1|_22273	1.9	yes	ucuuguggucaugccuugcua	uagcucugaaugaucaacaagaugugcucccacacugccuuccuguggaucuugagcuguugcuagucuuguggucaugccuugcua
gi|996703423|ref|NC_029265.1|_2392	1.8	yes	agacgacuuggguucaaagccuca	guugcucuuugucauccggggucuucuggcuagcuccauaagcuggugggcuagacgacuuggguucaaagccuca
gi|996703428|ref|NC_029260.1|_32198	1.8	yes	uugggagguggugaguacuaag	uauguagcaccaaaguccaaaauugugggaggaggagcuucccaggauuuaauuuugggagguggugaguacuaag
gi|996703429|ref|NC_029259.1|_26388	1.8	yes	uuacucacuaauuuugccu	uuacucacuaauuuugccuauaaacggguucgcggguuggcccgcuugcauccuuggcuccuacggaguuaguagugacu
gi|996703427|ref|NC_029261.1|_35643	1.8	yes	ugagaggauggcgcuaggagaguu	ugagaggauggcgcuaggagaguuggggcaauuuucuguuuauuuucucaugaaugccauaccaucucgggggagg
gi|996703428|ref|NC_029260.1|_32113	1.8	yes	ucguccucucuuguucuug	ucguccucucuuguucuugcuuuccgggugcacuuucuuggagcucggaaaggacuuacaauggaggaucgaug
gi|996703427|ref|NC_029261.1|_35609	1.7	yes	aguuuccgucucuuagagcaugug	aguuuccgucucuuagagcauguguuaggugacgcauucgugagagugugaaugugg
gi|996703423|ref|NC_029265.1|_2241	1.7	yes	aaucuagagggaguugaaccaacu	aaucuagagggaguugaaccaacuuaaaaguagagggagcuccucaccucuugagcuagcuuuuaggauguagcaaggcuuucucccgguuggg
gi|996703422|ref|NC_029266.1|_4501	1.7	yes	ggggauuuagucuagugguaagaua	auuuaccacuguacugacccaguuuuccaugucccaaaacuuugcacauaugcaaagcagacagauggggauuuagucuagugguaagaua
gi|996703421|ref|NC_029267.1|_7313	1.6	yes	auaaaugugcgcaaugcuagaaag	uucauuguucacauucuacuguuaaugaaucuagacacauauaaaugugcgcaaugcuagaaag
gi|996703425|ref|NC_029263.1|_43754	1.6	yes	auguccgacugcgaaaauaagacc	auauuuuuguaggcggucauuuggcuccaaaagucauguccgacugcgaaaauaagacc
gi|996703425|ref|NC_029263.1|_40859	1.5	yes	ucuuuagucccgguugguaacacc	ggugaccaaccgggacugugcugcuaucuuuagucccgguugguaacacc
gi|996703425|ref|NC_029263.1|_42715	1.4	yes	ccaaaccuggcucugauacca	ccaaaccuggcucugauaccauuguuggauuguuuuggaucgguuuggcacaa
gi|996703429|ref|NC_029259.1|_27431	1.1	yes	ugcgaagcuaccgugugcc	ugcgaagcuaccgugugccucuccacauuaccgggaguuuuuuuaagcacucgguaagauucgaagu
gi|996703423|ref|NC_029265.1|_2743	1.1	yes	auuauuugucacuggacccacaug	auuauuugucacuggacccacaugucauauauaugugagggcacacaugacauagac
gi|996703428|ref|NC_029260.1|_30537	0.9	yes	uaguaguaccaugaauggauu	uaguaguaccaugaauggauucauucauucauggaguaua
gi|996703423|ref|NC_029265.1|_1034	0.9	yes	uccuuggucgugguucuuccu	uccuuggucgugguucuuccuuugcuuuuggguaguuucaccuuuuaaggaca
gi|996703424|ref|NC_029264.1|_46071	0.5	yes	auuuagagaugcuguuggagaugc	uggcuaaauaggcauuuguagaguugaauuuagagaugcuguuggagaugc
gi|996703431|ref|NC_029257.1|_16795	0.5	yes	uuguuuuuucuaggacagagggagu	ucccuccaucauaaaauaaaucaacuuuccaaguucacguacgaaaguuguuuuuucuaggacagagggagu
gi|996703424|ref|NC_029264.1|_45479	0.5	yes	acugacugguugaggaagagugcc	uucucuuccucgaaaaucaguuauaguaggaaccacacugacugguugaggaagagugcc
gi|996703426|ref|NC_029262.1|_40507	0.2	yes	uguggagaugcgggguau	uguggagaugcgggguaucgauccccguaccucucgcaug
