# Supplementary material for: Integration of small RNA, degradome and proteome sequencing in Oryza sativa reveals a delayed senescence network in tetraploid rice seed
Source: PLoS One. 2020 Nov 13;15(11):e0242260. doi: 10.1371/journal.pone.0242260 (PMC7665819; doi:10.1371/journal.pone.0242260)
Supplement: S2 Table — (XLS) [file pone.0242260.s002.xls]

## Sheet: conserved_miRNA_pre
>osa-miR166c-3p
gaaugacguccggucugaagaucgccguccccaggcgguggcuucggaccaggcuucauucccc
>osa-miR168a-5p
ucgcuuggugcagaucgggacccgccgccgccgcugccggggccggaucccgccuugcaccaagugaau
>osa-miR398b
ggggcgagcugggaacacacggugaugaggcggucuggucuuucguguguucucaggucgccccug
>osa-miR156j-5p
ugacagaagagagugagcacacggcgcggcggcuagccaucggcgggaugccugcccccgccgcgugcucgcuccucuuucugucag
>osa-miR535-5p
ugacaacgagagagagcacgccggugcggcggucacggugagccggcccgcggcggcguaccugcgugcuuucucccguugucacug
>osa-miR156h-5p
ugacagaagagagugagcacacggcgugauggccggcauaaaaucuaucccguccucgccgcgugcucacuccucuuucugucacc
>osa-miR156b-5p
ugacagaagagagugagcacacggccgggcggaacggcaccggcggaugugccgucgcggccgcgugcucacugcucugucugucauc
>osa-miR1425-5p
uaggauucaauccuugcugcuaaauguauugcuuauauucagcaauauaauguucagcagcaagaacuggaucuuaau
>osa-miR390-5p
aagcucaggagggauagcgccucgaaaucaaacuaggcgcuaucuauccugagcucc
>osa-miR1876
gcuggcuuuugaacccauuuaugggcuauucaaguggguaaaccauagguuggugcacuuaaauggccuauaaguggguuugugggcuggccc
>osa-miR160a-5p
ugccuggcucccuguaugccacacauguagaccaacccauggugucugguugccuacuggguggcgugcaaggagccaagcaug
>osa-miR160a-5p
ugccuggcucccuguaugccacucauguagcccaauccaugguguguuuggaugcuguggguggcgugcaaggagccaagcaug
>osa-miR528-5p
uggaaggggcaugcagaggagcaggagauucaguuugaagcuggacuucacuuuugccucucucuccugugcuugccucuuccauu
>osa-miR319a-5p
agcugccgaaucauccauucaccuaccaagaaaguugcaggaguguaucucuugguagcggacuggaugacgcgggagcuaa
>osa-miR1846e
aacgaggaggccgggaccaccggauccggugacuccggccuccucgcc
>osa-miR5150-5p
agcuucugacagcugcaguuucucuuguucuaggagaagcugcagcugucagaagcucc
>osa-miR1862e
aucccaaaaugaaaaaaucuaguacauuauguguuugacauauccuguacuagauuuguuuauuuugggacgg
>osa-miR1871
ucuaacaugguaucggauccauagguguagccauaucaaucuuaaagcuauggcucugauaucauguugguuu
>osa-miR1846a-5p
agugaggaggccggggccgcuggauccggugaccccguucuccucgccgg
>osa-miR1846a-5p
agugaggaggccggggccgcuggauccagugaccccguucuccucgccgg
>osa-miR1846a-3p
gugaggaggccggggccgccggauccagugaccccguucuccucgccgg
>osa-miR1861o
ugaucuugaggcagaaacugaguaguuggugaacucgcucuauguuguucguucacucgcgacacgguuccugucccaagaucgag
>osa-miR2863b
cacuaguucaacuaaaugaacuaaauuucacuuuuagaaucacaaaaaaugaaauguaguucguuuauuuggacuagagu
>osa-miR1846a-5p
gugaggaggccggggccgcugaauccggugaccccggucugcucgcugg
>osa-miR1859
ggaauggaugcguagagaaagaaaugaaaucugaaccagauuugugauuugauucuuuccuaugacguccauuccaa
>osa-miR1320-5p
ggaacggaggaauuuuauaggauuuuugcgggaauuuuaacagauuccuguaaaauucauucguuccaa
>osa-miR1878
acuuaaucuggacacuauaaaagaaaauugugcaugugaaaauaugcccauuauaaauuuguaguguucagauugaguuu
>osa-miR171g
caugguauugacuuggcucaucucagcaacagcaaacugcaugcagcgcuggaggugagccgagccaauaucacuu
>osa-miR164d
uggagaagcagggcacgugcucgacggcggggcuggcuggccggccggcuugcagcaugugcgcuccuucuccagc
>osa-miR1862d
ugucccaaaauaaacaaagcuaguacggggauguggcacuuccuaguccuguacuagguuuguuuauuuugggacg
>osa-miR1849
cuaggauaugaugggacauuaccuaucuagauucguuguacuagguaaugcccuaucguauccuagguug
>osa-miR166d-3p
aaugucgucuggccugagaucguaccacagugguggguacacguggacggucucggaccaggcuucauucccc
>osa-miR167f
ugaagcugccagcaugaucugaaagcaucucaaaccagcgaucagaucauccggcagcuucaucuuc
>osa-miR1868
aagcgugcucacggaaaacgagggagcagccaaggcauuguucuuaccgguuuaugaauuggcuacuuccucguuuuccguaaacacgcuu
>osa-miR1861l
cgaucuugaggcaggaacugaguaguuguugaacuugcucuauguuguucguucacccacuauucgguuccugucccaagaucgag
>osa-miR399j
ggcuccucucucuuggcagggagcaugugaagucuuuuguagcucacucauuuucagcccucugccaaaggagaguugcccu
>osa-miR394
uuggcauucuguccaccuccuugucgaauccucagagacagaaaucucauaucuguugaucuuggaggugggcauacugccaaug
>osa-miR171f-3p
uaugcaguaugguuuuguuuggucugauugagccgugccaauauc
>osa-miR5143a
uauguuggcaauguaggaagucugaaugguauaucugcaagguuguccagauguacugggcuguaggcaauucuggcuugccagcugaaa
>osa-miR1871
auggcucugauaucauguugguuuugaaggaaaugacugauauauuucauuguaggccaguaugucuauauauagagcauauag

## Sheet: novel_miRNA_pre
>gi_996703422_ref_NC_029266.1__3523
accuaggugauccaauagacaacccuaucaaugguaucagagccagguu
>gi_996703422_ref_NC_029266.1__3595
accuaggugauccaauagacaacccuaucaaugguaucagagccagguu
>gi_996703428_ref_NC_029260.1__31904
uaaucuaguaauuggauaggacauaaucuggauauccagauucguuguauuagauuauguccuauccaaguacuagguugagu
>gi_996703426_ref_NC_029262.1__39916
aaagugcauggggaauuuugguggauuggucaguguaguccauggacggaaccaaccuagacaccaaaauucuccaugcacuuugu
>gi_996703426_ref_NC_029262.1__37884
aaaaugcauggggaauuaugguggauuggucaguguaguccauggacggaaccgaccuagacaccauaauucuccaugcauuuugu
>gi_996703422_ref_NC_029266.1__4070
aaaaugcauggggaauuaugguggauuggucaguguaguccauggacggaaccgaccuagacaccauaauucuccaugcauuuugu
>gi_996703431_ref_NC_029257.1__16055
acauuuccuaguacaacaaaucugucaggagcuuauccagauuuguuguauuagggaaugucuc
>gi_996703432_ref_NC_029256.1__13853
aaaaugcauggggaauuaugguggauuggucaguguaauccauggacggaaccgaccuagacaccauaauucuccaugcauuuugu
>gi_996703425_ref_NC_029263.1__44104
gaacugcaugggaaauuuuguuggauuggucaggguaguccauggacggaaccgaccuagacgccaaaauuuuccaugcacuucga
>gi_996703430_ref_NC_029258.1__21199
uuaggaccgcuagggaaaauccauuuucgcuagcgaugaguuuaggaccgcuagugaaaauacauuuucguuggcgguugcuuaaga
>gi_996703429_ref_NC_029259.1__25377
uaaugguaucaaaucguuuccgauuauuagauauagaaugggcauuguuagauucaacgaucggaaacgauuugauacugugagguac
>gi_996703423_ref_NC_029265.1__908
acuacguggcgguguugaccuggucuuacguggauucaaaagcgccacauaggaugaaggcuaggucaacacugccacgua
>gi_996703425_ref_NC_029263.1__44106
gaagugcauggggaauuuuguuggauuggucaggguaguccauggacggaaccgaccuagacaccgaaauuuuccaugcacuucga
>gi_996703429_ref_NC_029259.1__26780
cccuccgucccagaaagaaaccaacuucaccagaaguugguuuuuucuaggacagagggagc
>gi_996703422_ref_NC_029266.1__4215
ugcuuugccuuucccuguucuaggcacggucagcauagaacagggaacggucaagcagg
>gi_996703429_ref_NC_029259.1__26386
ugcgugcugcuugaaauuuuuagcaagacauauacacaaaagcuaaaaauuucaagcaacacgcaca
>gi_996703421_ref_NC_029267.1__7134
ugguucuaaaaguugucccuccagguugguaaagcucuauuugauggccaacuuuuggaugu
>gi_996703429_ref_NC_029259.1__27457
augucuuugucacuggcaggugggcccaugguuuauuggacccacauauuagugacaaaggc
>gi_996703429_ref_NC_029259.1__26391
gcggucgucgucggcgggcgggcccccgagggcggcgccggccccgggguucgacgacgccggcgggggccucgg
>gi_996703421_ref_NC_029267.1__8932
cacucuaguucaauuaaaugaauuaaauuucacuuuuuugggguuuaguucauuuaguugaauuagaguggguca
>gi_996703422_ref_NC_029266.1__3794
cggggccgguuccgguguaggggaggccguggccaccggauccggcauccacgaccuccccgccggcggaucuagccac
>gi_996703426_ref_NC_029262.1__40057
aucggaucugauaccuaugguacuagacugauaccuuggguauaaacccgaucuagcagucugguaccauagguaucagauccauuac
>gi_996703431_ref_NC_029257.1__16028
ccggcgggggccucgggacagugcgcacuaagggccgaggggcgugacauggcaccccgaggcccccuggc
>gi_996703431_ref_NC_029257.1__15219
ucaaccgggacuaaagaugccugcgucagucacguggcucaaccaucuuuagucccgguugguaacacc
>gi_996703430_ref_NC_029258.1__24532
aaaauaaacaaacguaguauagggugugacacaucccguacuagguuuguuuauuuugggaca
>gi_996703430_ref_NC_029258.1__24495
auguucggcugccggggcuacggcugcggcacgaacucaccgugcgcagccacagccguugcagccggccugccgaacacuu
>gi_996703430_ref_NC_029258.1__22290
caaucccaguccauccauguguauaggccaggauucugaacuaaaauccuggcccaaacucauggauggaaugggauucug
>gi_996703421_ref_NC_029267.1__8382
ggagcucuaucuucuccaugaaaucgaucgagcucgccgguagagcuagagcugcuuggggauguagaguucggc
>gi_996703430_ref_NC_029258.1__21320
agggccugugugcauaggauacgcucccaaacaacuggcaacauauccuauguacauaggcccucacg
>gi_996703422_ref_NC_029266.1__4637
uugcgagcugaguuucccuagagugccucaguuagugagaacacucuaggaguggcucacauugug
>gi_996703422_ref_NC_029266.1__5582
gugagcugaguuccccuacgaguguucauaguuagugacacucuaggaguggcucacauugug
>gi_996703428_ref_NC_029260.1__29048
cgagcuucgccgcggacagcuugagcuugcucagcgaguugauggagcuguccauggacgacucguc
>gi_996703422_ref_NC_029266.1__5368
gaagugcauggggaauuuuuuuggauuggucaggguaguccaugcacggaaccaaccuagacaccaaaauuuuccaugcacuucga
>gi_996703423_ref_NC_029265.1__2594
ccggggcuacaaaucucuaucuuuaguucugguuuaaauaccgcggacuaaagaucgaucuuuagucccgguu
>gi_996703432_ref_NC_029256.1__10820
aaaaccguugcgcgagaaugacguggguaugauaauaugggcguucucgcacgagaaaaacgc
>gi_996703424_ref_NC_029264.1__45008
cgccugcgcccgcgcccgagauggccgggauucgauuuucgaaucccgccucucucuccucucccacuccccgcguuggccggcgga
>gi_996703430_ref_NC_029258.1__23308
aucguuggacucgccggcgacccccuuccuguacuucauggcgaaccaccuagcuggugaacccgacgcgaa
>gi_996703430_ref_NC_029258.1__22273
uagcucugaaugaucaacaagaugugcucccacacugccuuccuguggaucuugagcuguugcuagucuuguggucaugccuugcua
>gi_996703423_ref_NC_029265.1__2392
guugcucuuugucauccggggucuucuggcuagcuccauaagcuggugggcuagacgacuuggguucaaagccuca
>gi_996703428_ref_NC_029260.1__32198
uauguagcaccaaaguccaaaauugugggaggaggagcuucccaggauuuaauuuugggagguggugaguacuaag
>gi_996703429_ref_NC_029259.1__26388
uuacucacuaauuuugccuauaaacggguucgcggguuggcccgcuugcauccuuggcuccuacggaguuaguagugacu
>gi_996703427_ref_NC_029261.1__35643
ugagaggauggcgcuaggagaguuggggcaauuuucuguuuauuuucucaugaaugccauaccaucucgggggagg
>gi_996703428_ref_NC_029260.1__32113
ucguccucucuuguucuugcuuuccgggugcacuuucuuggagcucggaaaggacuuacaauggaggaucgaug
>gi_996703427_ref_NC_029261.1__35609
aguuuccgucucuuagagcauguguuaggugacgcauucgugagagugugaaugugg
>gi_996703423_ref_NC_029265.1__2241
aaucuagagggaguugaaccaacuuaaaaguagagggagcuccucaccucuugagcuagcuuuuaggauguagcaaggcuuucucccgguuggg
>gi_996703422_ref_NC_029266.1__4501
auuuaccacuguacugacccaguuuuccaugucccaaaacuuugcacauaugcaaagcagacagauggggauuuagucuagugguaagaua
>gi_996703421_ref_NC_029267.1__7313
uucauuguucacauucuacuguuaaugaaucuagacacauauaaaugugcgcaaugcuagaaag
>gi_996703425_ref_NC_029263.1__43754
auauuuuuguaggcggucauuuggcuccaaaagucauguccgacugcgaaaauaagacc
>gi_996703425_ref_NC_029263.1__40859
ggugaccaaccgggacugugcugcuaucuuuagucccgguugguaacacc
>gi_996703425_ref_NC_029263.1__42715
ccaaaccuggcucugauaccauuguuggauuguuuuggaucgguuuggcacaa
>gi_996703429_ref_NC_029259.1__27431
ugcgaagcuaccgugugccucuccacauuaccgggaguuuuuuuaagcacucgguaagauucgaagu
>gi_996703423_ref_NC_029265.1__2743
auuauuugucacuggacccacaugucauauauaugugagggcacacaugacauagac
>gi_996703428_ref_NC_029260.1__30537
uaguaguaccaugaauggauucauucauucauggaguaua
>gi_996703423_ref_NC_029265.1__1034
uccuuggucgugguucuuccuuugcuuuuggguaguuucaccuuuuaaggaca
>gi_996703424_ref_NC_029264.1__46071
uggcuaaauaggcauuuguagaguugaauuuagagaugcuguuggagaugc
>gi_996703431_ref_NC_029257.1__16795
ucccuccaucauaaaauaaaucaacuuuccaaguucacguacgaaaguuguuuuuucuaggacagagggagu
>gi_996703424_ref_NC_029264.1__45479
uucucuuccucgaaaaucaguuauaguaggaaccacacugacugguugaggaagagugcc
>gi_996703426_ref_NC_029262.1__40507
uguggagaugcgggguaucgauccccguaccucucgcaug
