# Supplementary material for: Integration of small RNA, degradome and proteome sequencing in Oryza sativa reveals a delayed senescence network in tetraploid rice seed
Source: PLoS One. 2020 Nov 13;15(11):e0242260. doi: 10.1371/journal.pone.0242260 (PMC7665819; doi:10.1371/journal.pone.0242260)
Supplement: S3 Table — (XLS) [file pone.0242260.s003.xls]

## Sheet: 1_Degradome result_ 4x vs 2x
SmallRNA	SmallRNA_seq	Transcript	Transcript Annotation	GO_Term	KEGG_pathways	KOG_Description	Symbol	AlignmentScore	AlignmentRange	DegradomeDetection	HBS_2_TPB	HBS_1_TPB	pvalue(chis_quare2x2)	pvalue(fisher_exact_test)	up/down	log2(fold_change)	DegradomeCleavageSite	HBS_2_DegradomeReadNumber_Raw	HBS_2_DegradomeReadNumber_Normalized	HBS_1_DegradomeReadNumber_Raw	HBS_1_DegradomeReadNumber_Normalized	HBS_2_DegradomeCategory	HBS_1_DegradomeCategory	HBS_2_Degradome_Pvalue	HBS_1_Degradome_Pvalue	HBS_2_Tplot_file_path	HBS_1_Tplot_file_path
osa-miR160a-5p	TGCCTGGCTCCCTGTATGCCA	LOC4330045	auxin response factor 7-like	GO:0003677(DNA binding);GO:0003700(transcription factor activity, sequence-specific DNA binding);GO:0005634(nucleus);GO:0006351(transcription, DNA-templated);GO:0006355(regulation of transcription, DNA-templated);GO:0007389(pattern specification process);GO:0009734(auxin-activated signaling pathway);GO:0009738(abscisic acid-activated signaling pathway);GO:0009743(response to carbohydrate);GO:0010…	ko04075(Plant hormone signal transduction)	[K]Transcription	ARF8	1	1503-1523	Y	0	225.728	1.6829e-61	6.67718e-79	down	-	1514			5	5		0		0.00552268	NA	.\4_T_Plot\HBS_1\LOC4330045--1514--osa-miR160a-5p_degradome.jpg
gi_996703429_ref_NC_029259.1__26391	ACGCCGGCGGGGGCCTCGG	LOC4340902	-	-	-	[S]Function unknown	-	4	170-188	Y	292.82	0	2.3643e-60	3.16675e-83	up	-	179	6	6			2		0.998258		.\4_T_Plot\HBS_2\LOC4340902--179--gi_996703429_ref_NC_029259.1__26391_degradome.jpg	NA
osa-miR160a-5p	TGCCTGGCTCCCTGTATGCCA	LOC4341882	auxin response factor 7-like	GO:0003677(DNA binding);GO:0003700(transcription factor activity, sequence-specific DNA binding);GO:0005634(nucleus);GO:0006351(transcription, DNA-templated);GO:0006355(regulation of transcription, DNA-templated);GO:0007389(pattern specification process);GO:0009734(auxin-activated signaling pathway);GO:0009738(abscisic acid-activated signaling pathway);GO:0009743(response to carbohydrate);GO:0010…	ko04075(Plant hormone signal transduction)	[K]Transcription	ARF18	1	1843-1863	Y	439.23	744.904	3.7184e-39	3.18415e-39	down	-0.762079	1854	18	9	33	16.5	1	1	0.0138864	0.0114998	.\4_T_Plot\HBS_2\LOC4341882--1854--osa-miR160a-5p_degradome.jpg	.\4_T_Plot\HBS_1\LOC4341882--1854--osa-miR160a-5p_degradome.jpg
osa-miR394	TTGGCATTCTGTCCACCTCC	LOC4327256	-	GO:0004842(ubiquitin-protein transferase activity);GO:0010305(leaf vascular tissue pattern formation);GO:0010928(regulation of auxin mediated signaling pathway);GO:0019005(SCF ubiquitin ligase complex);GO:0031146(SCF-dependent proteasomal ubiquitin-dependent protein catabolic process);GO:0060776(simple leaf morphogenesis)	-	[S]Function unknown	FBX6	0	1382-1401	Y	146.41	0	3.6683e-30	7.28435e-41	up	-	1392	3	3			2		0.0457017		.\4_T_Plot\HBS_2\LOC4327256--1392--osa-miR394_degradome.jpg	NA
osa-miR398b	TGTGTTCTCAGGTCGCCCCTG	LOC4344210	Similar to Superoxide dismutase [Cu-Zn].	GO:0004784(superoxide dismutase activity);GO:0005507(copper ion binding);GO:0005737(cytoplasm);GO:0008270(zinc ion binding);GO:0019430(removal of superoxide radicals)	ko04146(Peroxisome)	[P]Inorganic ion transport and metabolism	SODCC2	2.5	126-146	Y	341.623	90.2914	1.4383e-28	2.18132e-30	up	1.91974	137	7	7	2	2	0	2	0.000902204	0.0214409	.\4_T_Plot\HBS_2\LOC4344210--137--osa-miR398b_degradome.jpg	.\4_T_Plot\HBS_1\LOC4344210--137--osa-miR398b_degradome.jpg
osa-miR528-5p	TGGAAGGGGCATGCAGAGGAG	LOC4343661	-	GO:0046658(anchored component of plasma membrane)	-	[S]Function unknown	-	2	679-698	Y	244.016	451.457	3.3267e-26	3.21254e-26	down	-0.88761	689	10	5	20	10	0	1	0.00198378	0.00390715	.\4_T_Plot\HBS_2\LOC4343661--689--osa-miR528-5p_degradome.jpg	.\4_T_Plot\HBS_1\LOC4343661--689--osa-miR528-5p_degradome.jpg
gi_996703431_ref_NC_029257.1__16028	CCGGCGGGGGCCTCGGGA	LOC4333039	-	-	-	[S]Function unknown	-	4	6399-6416	Y	97.6066	0	1.8461e-20	1.59533e-27	up	-	6407	2	2			0		0.126469		.\4_T_Plot\HBS_2\LOC4333039--6407--gi_996703431_ref_NC_029257.1__16028_degradome.jpg	NA
osa-miR156b-5p	TGACAGAAGAGAGTGAGCAC	LOC4334775	-	-	-	[S]Function unknown	-	4	2147-2165	Y	0	45.1457	3.7584e-13	7.30431e-16	down	-	2156			1	1		4		0.151459	NA	.\4_T_Plot\HBS_1\LOC4334775--2156--osa-miR156b-5p_degradome.jpg
osa-miR171f-3p	TGATTGAGCCGTGCCAATATC	LOC4336617	DELLA protein RGL1-like	GO:0003700(transcription factor activity, sequence-specific DNA binding);GO:0005634(nucleus);GO:0006355(regulation of transcription, DNA-templated);GO:0030154(cell differentiation);GO:0043565(sequence-specific DNA binding)	ko04075(Plant hormone signal transduction)	[S]Function unknown	SCL6	1	1471-1491	Y	0	45.1457	3.7584e-13	7.30431e-16	down	-	1482			1	1		4		0.126774	NA	.\4_T_Plot\HBS_1\LOC4336617--1482--osa-miR171f-3p_degradome.jpg
osa-miR156j-5p	TGACAGAAGAGAGTGAGCAC	LOC4334775	-	-	-	[S]Function unknown	-	4	2147-2165	Y	0	45.1457	3.7584e-13	7.30431e-16	down	-	2156			1	1		4		0.151459	NA	.\4_T_Plot\HBS_1\LOC4334775--2156--osa-miR156j-5p_degradome.jpg
gi_996703429_ref_NC_029259.1__26391	ACGCCGGCGGGGGCCTCGG	LOC4338037	-	GO:0005634(nucleus);GO:0008270(zinc ion binding);GO:0009867(jasmonic acid mediated signaling pathway);GO:0010150(leaf senescence)	-	[S]Function unknown	Os05g0195200	4	1247-1265	Y	0	45.1457	3.7584e-13	7.30431e-16	down	-	1256			1	1		4		0.99506	NA	.\4_T_Plot\HBS_1\LOC4338037--1256--gi_996703429_ref_NC_029259.1__26391_degradome.jpg
osa-miR156h-5p	TGACAGAAGAGAGTGAGCAC	LOC4334775	-	-	-	[S]Function unknown	-	4	2147-2165	Y	0	45.1457	3.7584e-13	7.30431e-16	down	-	2156			1	1		4		0.151459	NA	.\4_T_Plot\HBS_1\LOC4334775--2156--osa-miR156h-5p_degradome.jpg
gi_996703421_ref_NC_029267.1__7313	ATAAATGTGCGCAATGCTAGAAAG	LOC4348896	-	-	-	-	-	4	2322-2345	Y	0	45.1457	3.7584e-13	7.30431e-16	down	-	2336			1	1		4		0.166803	NA	.\4_T_Plot\HBS_1\LOC4348896--2336--gi_996703421_ref_NC_029267.1__7313_degradome.jpg
gi_996703428_ref_NC_029260.1__32113	TCGTCCTCTCTTGTTCTTG	LOC4334154	Os03g0756000	GO:0003729(mRNA binding);GO:0003735(structural constituent of ribosome);GO:0006412(translation);GO:0022625(cytosolic large ribosomal subunit)	ko03010(Ribosome)	[J]Translation, ribosomal structure and biogenesis	RPL13AD	4	385-402	Y	0	45.1457	3.7584e-13	7.30431e-16	down	-	394			1	1		4		0.76346	NA	.\4_T_Plot\HBS_1\LOC4334154--394--gi_996703428_ref_NC_029260.1__32113_degradome.jpg
gi_996703429_ref_NC_029259.1__27431	TGCGAAGCTACCGTGTGCC	TCONS_00019413	lysosomal alpha-mannosidase-like	GO:0003674(molecular_function);GO:0005575(cellular_component);GO:0006351(transcription, DNA-templated);GO:0006355(regulation of transcription, DNA-templated);GO:0008150(biological_process)	ko00511(Other glycan degradation)	[S]Function unknown	ART2	0.5	299-317	Y	48.8033	0	6.8857e-11	4.84121e-14	up	-	308	1	1			4		0.0665218		.\4_T_Plot\HBS_2\TCONS_00019413--308--gi_996703429_ref_NC_029259.1__27431_degradome.jpg	NA
gi_996703429_ref_NC_029259.1__26391	ACGCCGGCGGGGGCCTCGG	LOC4352634	hypothetical protein	GO:0005887(integral component of plasma membrane);GO:0015179(L-amino acid transmembrane transporter activity);GO:0015203(polyamine transmembrane transporter activity);GO:0015297(antiporter activity)	ko03015(mRNA surveillance pathway)	[E]Amino acid transport and metabolism	At3g19553	4	1408-1426	Y	48.8033	0	6.8857e-11	4.84121e-14	up	-	1417	1	1			4		0.999955		.\4_T_Plot\HBS_2\LOC4352634--1417--gi_996703429_ref_NC_029259.1__26391_degradome.jpg	NA
osa-miR164d	TGGAGAAGCAGGGCACGTG	LOC4329768	NAC domain-containing protein 89-like	GO:0003677(DNA binding);GO:0003700(transcription factor activity, sequence-specific DNA binding);GO:0005634(nucleus);GO:0006351(transcription, DNA-templated);GO:0006355(regulation of transcription, DNA-templated);GO:0007275(multicellular organism development)	ko03018(RNA degradation)	[S]Function unknown	NAC100	2	941-959	Y	48.8033	0	6.8857e-11	4.84121e-14	up	-	950	2	1			2		0.4607		.\4_T_Plot\HBS_2\LOC4329768--950--osa-miR164d_degradome.jpg	NA
gi_996703421_ref_NC_029267.1__7313	ATAAATGTGCGCAATGCTAGAAAG	LOC107277671	-	-	-	-	-	4	1169-1192	Y	48.8033	0	6.8857e-11	4.84121e-14	up	-	1183	1	1			4		0.291204		.\4_T_Plot\HBS_2\LOC107277671--1183--gi_996703421_ref_NC_029267.1__7313_degradome.jpg	NA
osa-miR164d	TGGAGAAGCAGGGCACGTG	LOC4341823	NAC domain-containing protein 89-like	GO:0003677(DNA binding);GO:0003700(transcription factor activity, sequence-specific DNA binding);GO:0005634(nucleus);GO:0006351(transcription, DNA-templated);GO:0006355(regulation of transcription, DNA-templated);GO:0007275(multicellular organism development);GO:0009734(auxin-activated signaling pathway);GO:0010072(primary shoot apical meristem specification);GO:0048527(lateral root development)	ko03018(RNA degradation)	[S]Function unknown	NAC021	1	1048-1066	Y	48.8033	0	6.8857e-11	4.84121e-14	up	-	1057	1	1			4		0.225612		.\4_T_Plot\HBS_2\LOC4341823--1057--osa-miR164d_degradome.jpg	NA
osa-miR1846a-5p	GTGAGGAGGCCGGGGCCGCTG	LOC4329477	-	GO:0005634(nucleus);GO:0008150(biological_process)	-	[S]Function unknown	-	4	1343-1364	Y	48.8033	0	6.8857e-11	4.84121e-14	up	-	1354	1	1			4		0.864162		.\4_T_Plot\HBS_2\LOC4329477--1354--osa-miR1846a-5p_degradome.jpg	NA
osa-miR1846a-5p	GTGAGGAGGCCGGGGCCGCTG	LOC4346684	-	-	-	[S]Function unknown	-	4	764-784	Y	48.8033	0	6.8857e-11	4.84121e-14	up	-	775	1	1			4		0.864162		.\4_T_Plot\HBS_2\LOC4346684--775--osa-miR1846a-5p_degradome.jpg	NA
gi_996703428_ref_NC_029260.1__32113	TCGTCCTCTCTTGTTCTTG	LOC4347995	-	GO:0016491(oxidoreductase activity);GO:0055114(oxidation-reduction process)	-	[O]Posttranslational modification, protein turnover, chaperones	-	4	302-321	Y	48.8033	0	6.8857e-11	4.84121e-14	up	-	312	1	1			4		0.934065		.\4_T_Plot\HBS_2\LOC4347995--312--gi_996703428_ref_NC_029260.1__32113_degradome.jpg	NA
osa-miR160a-5p	TGCCTGGCTCCCTGTATGCCA	LOC4348918	auxin response factor 9-like	GO:0003677(DNA binding);GO:0003700(transcription factor activity, sequence-specific DNA binding);GO:0005634(nucleus);GO:0006351(transcription, DNA-templated);GO:0006355(regulation of transcription, DNA-templated);GO:0007389(pattern specification process);GO:0009733(response to auxin);GO:0009734(auxin-activated signaling pathway);GO:0035198(miRNA binding);GO:0048829(root cap development);GO:005130…	ko04075(Plant hormone signal transduction)	[K]Transcription	ARF22	1	1709-1729	Y	146.41	45.1457	1.1678e-10	5.72896e-11	up	1.69735	1720	3	3	1	1	2	4	0.183484	0.155872	.\4_T_Plot\HBS_2\LOC4348918--1720--osa-miR160a-5p_degradome.jpg	.\4_T_Plot\HBS_1\LOC4348918--1720--osa-miR160a-5p_degradome.jpg
gi_996703421_ref_NC_029267.1__8932	ATTTAGTTGAATTAGAGTGGGTCA	LOC4328480	ATPase 6	GO:0005388(calcium-transporting ATPase activity);GO:0005887(integral component of plasma membrane);GO:0043231(intracellular membrane-bounded organelle)	ko00190(Oxidative phosphorylation)	[P]Inorganic ion transport and metabolism	ACA8	3	4034-4057	Y	32.5355	0	1.0527e-07	1.43446e-09	up	-	4048	2	0.666667			2		0.0807546		.\4_T_Plot\HBS_2\LOC4328480--4048--gi_996703421_ref_NC_029267.1__8932_degradome.jpg	NA
osa-miR528-5p	TGGAAGGGGCATGCAGAGGAG	LOC9272469	-	GO:0007275(multicellular organism development)	-	[S]Function unknown	D3	3.5	3210-3230	Y	0	22.5728	2.9792e-07	1.95771e-08	down	-	3221			1	0.5		4		0.153668	NA	.\4_T_Plot\HBS_1\LOC9272469--3221--osa-miR528-5p_degradome.jpg
gi_996703431_ref_NC_029257.1__16028	CCGGCGGGGGCCTCGGGA	LOC107278197	-	-	-	-	-	3.5	688-706	Y	24.4016	0	4.2001e-06	5.71856e-07	up	-	696	1	0.5			4		0.792668		.\4_T_Plot\HBS_2\LOC107278197--696--gi_996703431_ref_NC_029257.1__16028_degradome.jpg	NA
osa-miR164d	TGGAGAAGCAGGGCACGTG	LOC4352763	NAC domain-containing protein 89-like	GO:0003677(DNA binding);GO:0003700(transcription factor activity, sequence-specific DNA binding);GO:0005634(nucleus);GO:0006351(transcription, DNA-templated);GO:0006355(regulation of transcription, DNA-templated);GO:0007275(multicellular organism development);GO:0009734(auxin-activated signaling pathway);GO:0010072(primary shoot apical meristem specification);GO:0048527(lateral root development)	ko03018(RNA degradation)	[S]Function unknown	NAC021	1	932-950	Y	24.4016	0	4.2001e-06	5.71856e-07	up	-	941	1	0.5			4		0.225612		.\4_T_Plot\HBS_2\LOC4352763--941--osa-miR164d_degradome.jpg	NA
gi_996703432_ref_NC_029256.1__13853	AAAATGCATGGGGAATTATGGT	LOC9270457	DNA-directed RNA polymerase I subunit rpa2	GO:0001054(RNA polymerase I activity);GO:0005736(DNA-directed RNA polymerase I complex)	ko00230(Purine metabolism);ko00240(Pyrimidine metabolism);ko03020(RNA polymerase)	[K]Transcription	NRPA2	3.5	2274-2295	Y	24.4016	0	4.2001e-06	5.71856e-07	up	-	2286	1	0.5			4		0.210231		.\4_T_Plot\HBS_2\LOC9270457--2286--gi_996703432_ref_NC_029256.1__13853_degradome.jpg	NA
gi_996703422_ref_NC_029266.1__4070	AAAATGCATGGGGAATTATGGT	LOC9270457	DNA-directed RNA polymerase I subunit rpa2	GO:0001054(RNA polymerase I activity);GO:0005736(DNA-directed RNA polymerase I complex)	ko00230(Purine metabolism);ko00240(Pyrimidine metabolism);ko03020(RNA polymerase)	[K]Transcription	NRPA2	3.5	2274-2295	Y	24.4016	0	4.2001e-06	5.71856e-07	up	-	2286	1	0.5			4		0.210231		.\4_T_Plot\HBS_2\LOC9270457--2286--gi_996703422_ref_NC_029266.1__4070_degradome.jpg	NA
gi_996703431_ref_NC_029257.1__16028	CCGGCGGGGGCCTCGGGA	TCONS_00016662	-	-	-	-	-	3.5	130-148	Y	24.4016	0	4.2001e-06	5.71856e-07	up	-	138	1	0.5			4		0.792668		.\4_T_Plot\HBS_2\TCONS_00016662--138--gi_996703431_ref_NC_029257.1__16028_degradome.jpg	NA
gi_996703426_ref_NC_029262.1__37884	AAAATGCATGGGGAATTATGGT	LOC9270457	DNA-directed RNA polymerase I subunit rpa2	GO:0001054(RNA polymerase I activity);GO:0005736(DNA-directed RNA polymerase I complex)	ko00230(Purine metabolism);ko00240(Pyrimidine metabolism);ko03020(RNA polymerase)	[K]Transcription	NRPA2	3.5	2274-2295	Y	24.4016	0	4.2001e-06	5.71856e-07	up	-	2286	1	0.5			4		0.210231		.\4_T_Plot\HBS_2\LOC9270457--2286--gi_996703426_ref_NC_029262.1__37884_degradome.jpg	NA
gi_996703429_ref_NC_029259.1__26391	ACGCCGGCGGGGGCCTCGG	LOC4328656	mitochondrial carrier family	GO:0003735(structural constituent of ribosome);GO:0006412(translation)	ko04146(Peroxisome)	[S]Function unknown	BT1	3.5	820-838	Y	0	15.0486	2.8999e-05	9.49386e-06	down	-	829			1	0.333333		4		0.640097	NA	.\4_T_Plot\HBS_1\LOC4328656--829--gi_996703429_ref_NC_029259.1__26391_degradome.jpg
osa-miR2863b	TTCGTTTATTTGGACTAGAGT	LOC4340655	uncharacterized LOC105765992	GO:0005829(cytosol);GO:0061503(tRNA threonylcarbamoyladenosine dehydratase);GO:0061504(cyclic threonylcarbamoyladenosine biosynthetic process)	ko03010(Ribosome)	[H]Coenzyme transport and metabolism	SPAC1A6.10	4	1195-1215	Y	16.2678	0	0.00017416	5.07907e-05	up	-	1206	1	0.333333			4		0.1581		.\4_T_Plot\HBS_2\LOC4340655--1206--osa-miR2863b_degradome.jpg	NA
gi_996703429_ref_NC_029259.1__26391	ACGCCGGCGGGGGCCTCGG	LOC4324259	-	-	-	[S]Function unknown	-	4	630-648	Y	195.213	225.728	0.001722	0.00181443	down	-0.209538	639	4	4	5	5	2	2	0.998258	0.987906	.\4_T_Plot\HBS_2\LOC4324259--639--gi_996703429_ref_NC_029259.1__26391_degradome.jpg	.\4_T_Plot\HBS_1\LOC4324259--639--gi_996703429_ref_NC_029259.1__26391_degradome.jpg
osa-miR171f-3p	TGATTGAGCCGTGCCAATATC	LOC4338806	-	GO:0004252(serine-type endopeptidase activity);GO:0005739(mitochondrion);GO:0005759(mitochondrial matrix);GO:0006508(proteolysis);GO:0008236(serine-type peptidase activity)	-	[O]Posttranslational modification, protein turnover, chaperones	DEGP10	4	1956-1976	Y	146.41	135.437	0.55128	0.579625	up	0.11239	1967	3	3	3	3	1	0	0.00300736	0.00119209	.\4_T_Plot\HBS_2\LOC4338806--1967--osa-miR171f-3p_degradome.jpg	.\4_T_Plot\HBS_1\LOC4338806--1967--osa-miR171f-3p_degradome.jpg
osa-miR164d	TGGAGAAGCAGGGCACGTG	LOC4336052	NAC domain-containing protein 89-like	GO:0003677(DNA binding);GO:0003700(transcription factor activity, sequence-specific DNA binding);GO:0005634(nucleus);GO:0006351(transcription, DNA-templated);GO:0006355(regulation of transcription, DNA-templated);GO:0007275(multicellular organism development)	ko03018(RNA degradation)	[S]Function unknown	NAC079	2	867-885	Y	24.4016	22.5728	0.81233	0.76977	up	0.11239	876	1	0.5	1	0.5	4	4	0.622264	0.4032	.\4_T_Plot\HBS_2\LOC4336052--876--osa-miR164d_degradome.jpg	.\4_T_Plot\HBS_1\LOC4336052--876--osa-miR164d_degradome.jpg
gi_996703429_ref_NC_029259.1__26391	ACGCCGGCGGGGGCCTCGG	LOC4332357	Os03g0266300	GO:0009408(response to heat)	ko04141(Protein processing in endoplasmic reticulum)	[O]Posttranslational modification, protein turnover, chaperones	HSP17.9A	4	355-373	Y	12.2008	11.2864	0.86699	1	up	0.11239	364	1	0.25	1	0.25	4	4	0.999955	0.99506	.\4_T_Plot\HBS_2\LOC4332357--364--gi_996703429_ref_NC_029259.1__26391_degradome.jpg	.\4_T_Plot\HBS_1\LOC4332357--364--gi_996703429_ref_NC_029259.1__26391_degradome.jpg
gi_996703429_ref_NC_029259.1__26391	ACGCCGGCGGGGGCCTCGG	LOC4332361	Os03g0267000	GO:0009408(response to heat);GO:0042542(response to hydrogen peroxide);GO:0045471(response to ethanol);GO:0046685(response to arsenic-containing substance);GO:0046686(response to cadmium ion);GO:0046688(response to copper ion)	ko04141(Protein processing in endoplasmic reticulum)	[O]Posttranslational modification, protein turnover, chaperones	HSP18.1	4	296-314	Y	12.2008	11.2864	0.86699	1	up	0.11239	305	1	0.25	1	0.25	4	4	0.999955	0.99506	.\4_T_Plot\HBS_2\LOC4332361--305--gi_996703429_ref_NC_029259.1__26391_degradome.jpg	.\4_T_Plot\HBS_1\LOC4332361--305--gi_996703429_ref_NC_029259.1__26391_degradome.jpg
gi_996703421_ref_NC_029267.1__7313	ATAAATGTGCGCAATGCTAGAAAG	LOC107276288	Os12g0299700	GO:0000154(rRNA modification);GO:0030515(snoRNA binding);GO:0031428(box C/D snoRNP complex);GO:0032040(small-subunit processome)	ko03008(Ribosome biogenesis in eukaryotes)	[S]Function unknown	-	2.5	1328-1351	N
gi_996703421_ref_NC_029267.1__7313	ATAAATGTGCGCAATGCTAGAAAG	LOC107276775	ABSCISIC ACID-INSENSITIVE 5-like protein 5	GO:0003677(DNA binding);GO:0003700(transcription factor activity, sequence-specific DNA binding);GO:0005515(protein binding);GO:0005634(nucleus);GO:0006351(transcription, DNA-templated);GO:0006355(regulation of transcription, DNA-templated);GO:0042802(identical protein binding);GO:0043565(sequence-specific DNA binding);GO:0046982(protein heterodimerization activity);GO:0071215(cellular response t…	ko04075(Plant hormone signal transduction)	[S]Function unknown	CPRF2	4	0-0	N
gi_996703421_ref_NC_029267.1__7313	ATAAATGTGCGCAATGCTAGAAAG	LOC107279175	-	GO:0005515(protein binding);GO:0005634(nucleus);GO:0006970(response to osmotic stress);GO:0016567(protein ubiquitination);GO:0042631(cellular response to water deprivation);GO:0071472(cellular response to salt stress)	-	[S]Function unknown	BPM1	3	1652-1675	N
gi_996703421_ref_NC_029267.1__7313	ATAAATGTGCGCAATGCTAGAAAG	LOC4326973	-	-	-	[C]Energy production and conversion	-	4	6286-6309	N
gi_996703421_ref_NC_029267.1__7313	ATAAATGTGCGCAATGCTAGAAAG	LOC4328860	Os02g0245000	GO:0000381(regulation of alternative mRNA splicing, via spliceosome);GO:0000389(mRNA 3'-splice site recognition);GO:0003723(RNA binding);GO:0005686(U2 snRNP);GO:0071004(U2-type prespliceosome);GO:0071013(catalytic step 2 spliceosome)	ko03040(Spliceosome)	[A]RNA processing and modification	At1g14650	4	0-0	N
gi_996703421_ref_NC_029267.1__7313	ATAAATGTGCGCAATGCTAGAAAG	LOC4329022	flavonol synthase/flavanone 3-hydroxylase-like	GO:0051213(dioxygenase activity)	ko00941(Flavonoid biosynthesis)	[S]Function unknown	SRG1	3	0-0	N
gi_996703421_ref_NC_029267.1__7313	ATAAATGTGCGCAATGCTAGAAAG	LOC4329022	flavonol synthase/flavanone 3-hydroxylase-like	GO:0051213(dioxygenase activity)	ko00941(Flavonoid biosynthesis)	[S]Function unknown	SRG1	3	1564-1587	N
gi_996703421_ref_NC_029267.1__7313	ATAAATGTGCGCAATGCTAGAAAG	LOC4352431	-	-	-	[S]Function unknown	-	3	1632-1655	N
gi_996703421_ref_NC_029267.1__7313	ATAAATGTGCGCAATGCTAGAAAG	LOC4352519	-	GO:0030599(pectinesterase activity);GO:0046910(pectinesterase inhibitor activity);GO:0071944(cell periphery)	-	[S]Function unknown	-	4	1457-1480	N
gi_996703421_ref_NC_029267.1__7313	ATAAATGTGCGCAATGCTAGAAAG	LOC4352593	-	-	-	[S]Function unknown	-	4	0-0	N
gi_996703421_ref_NC_029267.1__7313	ATAAATGTGCGCAATGCTAGAAAG	TCONS_00024081	-	-	-	-	-	4	73-96	N
gi_996703421_ref_NC_029267.1__8932	ATTTAGTTGAATTAGAGTGGGTCA	LOC107276332	Similar to isopentenyl transferase IPT4.	GO:0005739(mitochondrion);GO:0006400(tRNA modification);GO:0052381(tRNA dimethylallyltransferase activity)	ko00908(Zeatin biosynthesis)	[J]Translation, ribosomal structure and biogenesis	IPT3	2	1466-1489	N
gi_996703421_ref_NC_029267.1__8932	ATTTAGTTGAATTAGAGTGGGTCA	LOC4328480	ATPase 6	GO:0005388(calcium-transporting ATPase activity);GO:0005887(integral component of plasma membrane);GO:0043231(intracellular membrane-bounded organelle)	ko00190(Oxidative phosphorylation)	[P]Inorganic ion transport and metabolism	ACA8	3	0-0	N
gi_996703422_ref_NC_029266.1__3523	TGGTATCAGAGCCAGGTT	LOC107278695	-	GO:0007165(signal transduction)	-	[S]Function unknown	-	4	1156-1173	N
gi_996703422_ref_NC_029266.1__3523	TGGTATCAGAGCCAGGTT	LOC107279226	Os10g0170000	GO:0000387(spliceosomal snRNP assembly);GO:0005216(ion channel activity);GO:0005634(nucleus);GO:0005829(cytosol);GO:0005886(plasma membrane);GO:0006821(chloride transport);GO:0006884(cell volume homeostasis);GO:0034709(methylosome);GO:0034715(pICln-Sm protein complex)	ko03013(RNA transport)	[U]Intracellular trafficking, secretion, and vesicular transport	At5g62290	3.5	263-279	N
gi_996703422_ref_NC_029266.1__3523	TGGTATCAGAGCCAGGTT	LOC107280154	heat shock 70 kDa protein 18-like	GO:0005634(nucleus);GO:0006355(regulation of transcription, DNA-templated);GO:0008270(zinc ion binding);GO:0009506(plasmodesma);GO:0009639(response to red or far red light)	ko03040(Spliceosome);ko04141(Protein processing in endoplasmic reticulum);ko04144(Endocytosis)	[S]Function unknown	FRS3	3	1969-1986	N
gi_996703422_ref_NC_029266.1__3523	TGGTATCAGAGCCAGGTT	LOC112936146	putative disease resistance RPP13-like protein 3-like	GO:0005515(protein binding);GO:0042802(identical protein binding)	ko04626(Plant-pathogen interaction)	[S]Function unknown	RPP13L3	3	0-0	N
gi_996703422_ref_NC_029266.1__3523	TGGTATCAGAGCCAGGTT	LOC4324462	probable E3 ubiquitin-protein ligase HERC4	GO:0003682(chromatin binding);GO:0005737(cytoplasm);GO:0008150(biological_process);GO:0008270(zinc ion binding);GO:0008536(Ran GTPase binding);GO:0046872(metal ion binding)	ko04120(Ubiquitin mediated proteolysis)	[D]Cell cycle control, cell division, chromosome partitioning ;[Z]Cytoskeleton	HERC2	4	763-780	N
gi_996703422_ref_NC_029266.1__3523	TGGTATCAGAGCCAGGTT	LOC4324471	hypothetical protein	GO:0005324(long-chain fatty acid transporter activity);GO:0005524(ATP binding);GO:0005743(mitochondrial inner membrane);GO:0005778(peroxisomal membrane);GO:0005782(peroxisomal matrix);GO:0006633(fatty acid biosynthetic process);GO:0006635(fatty acid beta-oxidation);GO:0007031(peroxisome organization);GO:0015910(peroxisomal long-chain fatty acid import);GO:0016021(integral component of membrane);G…	ko02010(ABC transporters);ko04146(Peroxisome)	[S]Function unknown	ABCC1	4	4343-4359	N
gi_996703422_ref_NC_029266.1__3523	TGGTATCAGAGCCAGGTT	LOC4325022	B-type response regulator, Cytokinin signaling	GO:0000156(phosphorelay response regulator activity);GO:0000160(phosphorelay signal transduction system);GO:0003677(DNA binding);GO:0003700(transcription factor activity, sequence-specific DNA binding);GO:0005515(protein binding);GO:0005634(nucleus);GO:0006351(transcription, DNA-templated);GO:0006355(regulation of transcription, DNA-templated);GO:0009735(response to cytokinin);GO:0009736(cytokini…	ko04075(Plant hormone signal transduction)	[T]Signal transduction mechanisms	RR26	3	0-0	N
gi_996703422_ref_NC_029266.1__3523	TGGTATCAGAGCCAGGTT	LOC4325022	B-type response regulator, Cytokinin signaling	GO:0000156(phosphorelay response regulator activity);GO:0000160(phosphorelay signal transduction system);GO:0003677(DNA binding);GO:0003700(transcription factor activity, sequence-specific DNA binding);GO:0005515(protein binding);GO:0005634(nucleus);GO:0006351(transcription, DNA-templated);GO:0006355(regulation of transcription, DNA-templated);GO:0009735(response to cytokinin);GO:0009736(cytokini…	ko04075(Plant hormone signal transduction)	[T]Signal transduction mechanisms	RR26	3	757-774	N
gi_996703422_ref_NC_029266.1__3523	TGGTATCAGAGCCAGGTT	LOC4326504	3-hydroxy-3-methylglutaryl-coenzyme A reductase 1-like	GO:0003674(molecular_function);GO:0005634(nucleus);GO:0008150(biological_process);GO:0016021(integral component of membrane)	ko00900(Terpenoid backbone biosynthesis)	[O]Posttranslational modification, protein turnover, chaperones	-	4	1237-1253	N
gi_996703422_ref_NC_029266.1__3523	TGGTATCAGAGCCAGGTT	LOC4329106	-	GO:0004652(polynucleotide adenylyltransferase activity);GO:0005634(nucleus);GO:0006378(mRNA polyadenylation)	-	[S]Function unknown	-	4	0-0	N
gi_996703422_ref_NC_029266.1__3523	TGGTATCAGAGCCAGGTT	LOC4329106	-	GO:0004652(polynucleotide adenylyltransferase activity);GO:0005634(nucleus);GO:0006378(mRNA polyadenylation)	-	[S]Function unknown	-	4	3358-3375	N
gi_996703422_ref_NC_029266.1__3523	TGGTATCAGAGCCAGGTT	LOC4329911	Os02g0603800	GO:0009507(chloroplast);GO:0019288(isopentenyl diphosphate biosynthetic process, methylerythritol 4-phosphate pathway);GO:0046429(4-hydroxy-3-methylbut-2-en-1-yl diphosphate synthase activity)	ko00900(Terpenoid backbone biosynthesis)	[I]Lipid transport and metabolism	ISPG	3	348-364	N
gi_996703422_ref_NC_029266.1__3523	TGGTATCAGAGCCAGGTT	LOC4329933	-	GO:0005634(nucleus);GO:0006355(regulation of transcription, DNA-templated);GO:0008270(zinc ion binding);GO:0009639(response to red or far red light)	-	[S]Function unknown	FRS6	4	2773-2790	N
gi_996703422_ref_NC_029266.1__3523	TGGTATCAGAGCCAGGTT	LOC4332061	-	GO:0005737(cytoplasm);GO:0005874(microtubule);GO:0005886(plasma membrane);GO:0007010(cytoskeleton organization);GO:0008017(microtubule binding)	-	[S]Function unknown	MAP70.4	2.5	0-0	N
gi_996703422_ref_NC_029266.1__3523	TGGTATCAGAGCCAGGTT	LOC4332061	-	GO:0005737(cytoplasm);GO:0005874(microtubule);GO:0005886(plasma membrane);GO:0007010(cytoskeleton organization);GO:0008017(microtubule binding)	-	[S]Function unknown	MAP70.4	2.5	1985-2002	N
gi_996703422_ref_NC_029266.1__3523	TGGTATCAGAGCCAGGTT	LOC4332687	-	GO:0003674(molecular_function);GO:0005739(mitochondrion)	-	[S]Function unknown	elmoA	4	331-348	N
gi_996703422_ref_NC_029266.1__3523	TGGTATCAGAGCCAGGTT	LOC4332843	Os03g0351200	GO:0005739(mitochondrion);GO:0009507(chloroplast);GO:0009534(chloroplast thylakoid);GO:0009941(chloroplast envelope);GO:0015995(chlorophyll biosynthetic process);GO:0016020(membrane);GO:0033728(divinyl chlorophyllide a 8-vinyl-reductase activity);GO:0051744(3,8-divinyl protochlorophyllide a 8-vinyl reductase activity);GO:0055114(oxidation-reduction process)	ko00860(Porphyrin and chlorophyll metabolism)	[G]Carbohydrate transport and metabolism ;[M]Cell wall/membrane/envelope biogenesis	DVR	3.5	211-228	N
gi_996703422_ref_NC_029266.1__3523	TGGTATCAGAGCCAGGTT	LOC4332948	uncharacterized LOC104808371	GO:0003674(molecular_function);GO:0005886(plasma membrane);GO:0008150(biological_process);GO:0016021(integral component of membrane)	ko00040(Pentose and glucuronate interconversions);ko00052(Galactose metabolism);ko00053(Ascorbate and aldarate metabolism);ko00520(Amino sugar and nucleotide sugar metabolism)	[S]Function unknown	-	2.5	6504-6520	N
gi_996703422_ref_NC_029266.1__3523	TGGTATCAGAGCCAGGTT	LOC4336890	long chain base biosynthesis protein 2a-like	GO:0005576(extracellular region);GO:0005618(cell wall);GO:0009505(plant-type cell wall);GO:0009506(plasmodesma);GO:0016020(membrane);GO:0016787(hydrolase activity);GO:0052689(carboxylic ester hydrolase activity);GO:0071555(cell wall organization)	ko00600(Sphingolipid metabolism)	[S]Function unknown	PAE7	4	440-457	N
gi_996703422_ref_NC_029266.1__3523	TGGTATCAGAGCCAGGTT	LOC4337178	Os04g0643300	GO:0004315(3-oxoacyl-[acyl-carrier-protein] synthase activity);GO:0006633(fatty acid biosynthetic process);GO:0009507(chloroplast);GO:0009570(chloroplast stroma);GO:0033818(beta-ketoacyl-acyl-carrier-protein synthase III activity)	ko01212(Fatty acid metabolism);ko00061(Fatty acid biosynthesis)	[I]Lipid transport and metabolism	KAS3B	4	728-745	N
gi_996703422_ref_NC_029266.1__3523	TGGTATCAGAGCCAGGTT	LOC4337386	-	GO:0005737(cytoplasm);GO:0008270(zinc ion binding);GO:0009506(plasmodesma)	-	[S]Function unknown	SACS	4	12682-12699	N
gi_996703422_ref_NC_029266.1__3523	TGGTATCAGAGCCAGGTT	LOC4337567	probable E3 ubiquitin-protein ligase HERC4	GO:0003682(chromatin binding);GO:0005737(cytoplasm);GO:0008150(biological_process);GO:0008270(zinc ion binding);GO:0008536(Ran GTPase binding);GO:0046872(metal ion binding)	ko04120(Ubiquitin mediated proteolysis)	[D]Cell cycle control, cell division, chromosome partitioning ;[Z]Cytoskeleton	HERC2	4	1001-1018	N
gi_996703422_ref_NC_029266.1__3523	TGGTATCAGAGCCAGGTT	LOC4339874	Os06g0107700	GO:0003959(NADPH dehydrogenase activity);GO:0004324(ferredoxin-NADP+ reductase activity);GO:0005829(cytosol);GO:0008266(poly(U) RNA binding);GO:0009507(chloroplast);GO:0009534(chloroplast thylakoid);GO:0009535(chloroplast thylakoid membrane);GO:0009570(chloroplast stroma);GO:0009579(thylakoid);GO:0009735(response to cytokinin);GO:0009817(defense response to fungus, incompatible interaction);GO:00…	ko00195(Photosynthesis)	[P]Inorganic ion transport and metabolism	Os06g0107700	3.5	697-714	N
gi_996703422_ref_NC_029266.1__3523	TGGTATCAGAGCCAGGTT	LOC4339924	-	-	-	[S]Function unknown	-	3.5	1651-1667	N
gi_996703422_ref_NC_029266.1__3523	TGGTATCAGAGCCAGGTT	LOC4340128	hypothetical protein	GO:0005576(extracellular region);GO:0016042(lipid catabolic process);GO:0016788(hydrolase activity, acting on ester bonds);GO:0048046(apoplast);GO:0052689(carboxylic ester hydrolase activity)	ko00561(Glycerolipid metabolism)	[S]Function unknown	APG	4	297-315	N
gi_996703422_ref_NC_029266.1__3523	TGGTATCAGAGCCAGGTT	LOC4341253	-	GO:0009055(electron carrier activity);GO:0009507(chloroplast);GO:0016614(oxidoreductase activity, acting on CH-OH group of donors);GO:0050660(flavin adenine dinucleotide binding);GO:0055114(oxidation-reduction process)	-	[L]Replication, recombination and repair	At1g30700	2.5	2110-2127	N
gi_996703422_ref_NC_029266.1__3523	TGGTATCAGAGCCAGGTT	LOC4341853	hypothetical protein	GO:0005524(ATP binding);GO:0005634(nucleus);GO:0005737(cytoplasm);GO:0005829(cytosol);GO:0005886(plasma membrane);GO:0006457(protein folding);GO:0009408(response to heat);GO:0046686(response to cadmium ion)	ko04141(Protein processing in endoplasmic reticulum)	[O]Posttranslational modification, protein turnover, chaperones	HSP70-16	4	0-0	N
gi_996703422_ref_NC_029266.1__3523	TGGTATCAGAGCCAGGTT	LOC4341853	hypothetical protein	GO:0005524(ATP binding);GO:0005634(nucleus);GO:0005737(cytoplasm);GO:0005829(cytosol);GO:0005886(plasma membrane);GO:0006457(protein folding);GO:0009408(response to heat);GO:0046686(response to cadmium ion)	ko04141(Protein processing in endoplasmic reticulum)	[O]Posttranslational modification, protein turnover, chaperones	HSP70-16	4	2503-2519	N
gi_996703422_ref_NC_029266.1__3523	TGGTATCAGAGCCAGGTT	LOC4342477	-	-	-	-	-	3.5	0-0	N
gi_996703422_ref_NC_029266.1__3523	TGGTATCAGAGCCAGGTT	LOC4342477	-	-	-	-	-	3.5	905-922	N
gi_996703422_ref_NC_029266.1__3523	TGGTATCAGAGCCAGGTT	LOC4343579	uncharacterized aarF domain-containing protein kinase At1g79600	GO:0005886(plasma membrane);GO:0016021(integral component of membrane);GO:0016301(kinase activity);GO:0016310(phosphorylation)	ko04626(Plant-pathogen interaction)	[S]Function unknown	abkC	4	0-0	N
gi_996703422_ref_NC_029266.1__3523	TGGTATCAGAGCCAGGTT	LOC4343579	uncharacterized aarF domain-containing protein kinase At1g79600	GO:0005886(plasma membrane);GO:0016021(integral component of membrane);GO:0016301(kinase activity);GO:0016310(phosphorylation)	ko04626(Plant-pathogen interaction)	[S]Function unknown	abkC	4	2098-2115	N
gi_996703422_ref_NC_029266.1__3523	TGGTATCAGAGCCAGGTT	LOC4345375	CRS1/YhbY (CRM) domain protein	GO:0000373(Group II intron splicing);GO:0003723(RNA binding);GO:0006397(mRNA processing);GO:0006417(regulation of translation);GO:0009507(chloroplast);GO:0009570(chloroplast stroma);GO:0030529(intracellular ribonucleoprotein complex)	ko03018(RNA degradation)	[A]RNA processing and modification	Os08g0360100	2	2501-2518	N
gi_996703422_ref_NC_029266.1__3523	TGGTATCAGAGCCAGGTT	LOC4350776	hypothetical protein	GO:0006952(defense response)	ko04626(Plant-pathogen interaction)	[S]Function unknown	-	3	98-116	N
gi_996703422_ref_NC_029266.1__3523	TGGTATCAGAGCCAGGTT	LOC4352816	-	GO:0003674(molecular_function);GO:0005634(nucleus);GO:0008150(biological_process)	-	[S]Function unknown	-	4	0-0	N
gi_996703422_ref_NC_029266.1__3523	TGGTATCAGAGCCAGGTT	LOC4352816	-	GO:0003674(molecular_function);GO:0005634(nucleus);GO:0008150(biological_process)	-	[S]Function unknown	-	4	1981-1998	N
gi_996703422_ref_NC_029266.1__3523	TGGTATCAGAGCCAGGTT	LOC9266059	-	GO:0005515(protein binding);GO:0005739(mitochondrion);GO:0008150(biological_process);GO:0016021(integral component of membrane)	-	[S]Function unknown	-	4	0-0	N
gi_996703422_ref_NC_029266.1__3523	TGGTATCAGAGCCAGGTT	LOC9266059	-	GO:0005515(protein binding);GO:0005739(mitochondrion);GO:0008150(biological_process);GO:0016021(integral component of membrane)	-	[S]Function unknown	-	4	370-386	N
gi_996703422_ref_NC_029266.1__3523	TGGTATCAGAGCCAGGTT	LOC9269182	NB-ARC domain disease resistance protein	GO:0005515(protein binding);GO:0005524(ATP binding);GO:0005576(extracellular region);GO:0006952(defense response);GO:0043531(ADP binding)	ko03040(Spliceosome)	[S]Function unknown	RGA3	3	2954-2970	N
gi_996703422_ref_NC_029266.1__3523	TGGTATCAGAGCCAGGTT	LOC9269780	Os01g0102800	GO:0005829(cytosol);GO:0017150(tRNA dihydrouridine synthase activity)	ko03420(Nucleotide excision repair)	-	CSB	3.5	0-0	N
gi_996703422_ref_NC_029266.1__3523	TGGTATCAGAGCCAGGTT	LOC9269780	Os01g0102800	GO:0005829(cytosol);GO:0017150(tRNA dihydrouridine synthase activity)	ko03420(Nucleotide excision repair)	-	CSB	3.5	1605-1622	N
gi_996703422_ref_NC_029266.1__3523	TGGTATCAGAGCCAGGTT	LOC9270052	hypothetical protein	GO:0005634(nucleus);GO:0006281(DNA repair);GO:0016301(kinase activity)	ko03015(mRNA surveillance pathway)	[B]Chromatin structure and dynamics ;[D]Cell cycle control, cell division, chromosome partitioning ;[L]Replication, recombination and repair ;[T]Signal transduction mechanisms ;[U]Intracellular trafficking, secretion, and vesicular transport	TRRAP	4	4933-4949	N
gi_996703422_ref_NC_029266.1__3523	TGGTATCAGAGCCAGGTT	LOC9272663	hypothetical protein	GO:0000307(cyclin-dependent protein kinase holoenzyme complex);GO:0005634(nucleus);GO:0016538(cyclin-dependent protein serine/threonine kinase regulator activity);GO:0045737(positive regulation of cyclin-dependent protein serine/threonine kinase activity);GO:0045944(positive regulation of transcription from RNA polymerase II promoter);GO:1901409(positive regulation of phosphorylation of RNA polym…	ko03022(Basal transcription factors);ko03420(Nucleotide excision repair)	[D]Cell cycle control, cell division, chromosome partitioning ;[K]Transcription ;[L]Replication, recombination and repair	Os09g0504400	4	1192-1209	N
gi_996703422_ref_NC_029266.1__3523	TGGTATCAGAGCCAGGTT	TCONS_00007193	-	-	-	[L]Replication, recombination and repair	-	3.5	157-175	N
gi_996703422_ref_NC_029266.1__3595	TGGTATCAGAGCCAGGTT	LOC107278695	-	GO:0007165(signal transduction)	-	[S]Function unknown	-	4	1156-1173	N
gi_996703422_ref_NC_029266.1__3595	TGGTATCAGAGCCAGGTT	LOC107279226	Os10g0170000	GO:0000387(spliceosomal snRNP assembly);GO:0005216(ion channel activity);GO:0005634(nucleus);GO:0005829(cytosol);GO:0005886(plasma membrane);GO:0006821(chloride transport);GO:0006884(cell volume homeostasis);GO:0034709(methylosome);GO:0034715(pICln-Sm protein complex)	ko03013(RNA transport)	[U]Intracellular trafficking, secretion, and vesicular transport	At5g62290	3.5	263-279	N
gi_996703422_ref_NC_029266.1__3595	TGGTATCAGAGCCAGGTT	LOC107280154	heat shock 70 kDa protein 18-like	GO:0005634(nucleus);GO:0006355(regulation of transcription, DNA-templated);GO:0008270(zinc ion binding);GO:0009506(plasmodesma);GO:0009639(response to red or far red light)	ko03040(Spliceosome);ko04141(Protein processing in endoplasmic reticulum);ko04144(Endocytosis)	[S]Function unknown	FRS3	3	1969-1986	N
gi_996703422_ref_NC_029266.1__3595	TGGTATCAGAGCCAGGTT	LOC112936146	putative disease resistance RPP13-like protein 3-like	GO:0005515(protein binding);GO:0042802(identical protein binding)	ko04626(Plant-pathogen interaction)	[S]Function unknown	RPP13L3	3	0-0	N
gi_996703422_ref_NC_029266.1__3595	TGGTATCAGAGCCAGGTT	LOC4324462	probable E3 ubiquitin-protein ligase HERC4	GO:0003682(chromatin binding);GO:0005737(cytoplasm);GO:0008150(biological_process);GO:0008270(zinc ion binding);GO:0008536(Ran GTPase binding);GO:0046872(metal ion binding)	ko04120(Ubiquitin mediated proteolysis)	[D]Cell cycle control, cell division, chromosome partitioning ;[Z]Cytoskeleton	HERC2	4	763-780	N
gi_996703422_ref_NC_029266.1__3595	TGGTATCAGAGCCAGGTT	LOC4324471	hypothetical protein	GO:0005324(long-chain fatty acid transporter activity);GO:0005524(ATP binding);GO:0005743(mitochondrial inner membrane);GO:0005778(peroxisomal membrane);GO:0005782(peroxisomal matrix);GO:0006633(fatty acid biosynthetic process);GO:0006635(fatty acid beta-oxidation);GO:0007031(peroxisome organization);GO:0015910(peroxisomal long-chain fatty acid import);GO:0016021(integral component of membrane);G…	ko02010(ABC transporters);ko04146(Peroxisome)	[S]Function unknown	ABCC1	4	4343-4359	N
gi_996703422_ref_NC_029266.1__3595	TGGTATCAGAGCCAGGTT	LOC4325022	B-type response regulator, Cytokinin signaling	GO:0000156(phosphorelay response regulator activity);GO:0000160(phosphorelay signal transduction system);GO:0003677(DNA binding);GO:0003700(transcription factor activity, sequence-specific DNA binding);GO:0005515(protein binding);GO:0005634(nucleus);GO:0006351(transcription, DNA-templated);GO:0006355(regulation of transcription, DNA-templated);GO:0009735(response to cytokinin);GO:0009736(cytokini…	ko04075(Plant hormone signal transduction)	[T]Signal transduction mechanisms	RR26	3	0-0	N
gi_996703422_ref_NC_029266.1__3595	TGGTATCAGAGCCAGGTT	LOC4325022	B-type response regulator, Cytokinin signaling	GO:0000156(phosphorelay response regulator activity);GO:0000160(phosphorelay signal transduction system);GO:0003677(DNA binding);GO:0003700(transcription factor activity, sequence-specific DNA binding);GO:0005515(protein binding);GO:0005634(nucleus);GO:0006351(transcription, DNA-templated);GO:0006355(regulation of transcription, DNA-templated);GO:0009735(response to cytokinin);GO:0009736(cytokini…	ko04075(Plant hormone signal transduction)	[T]Signal transduction mechanisms	RR26	3	757-774	N
gi_996703422_ref_NC_029266.1__3595	TGGTATCAGAGCCAGGTT	LOC4326504	3-hydroxy-3-methylglutaryl-coenzyme A reductase 1-like	GO:0003674(molecular_function);GO:0005634(nucleus);GO:0008150(biological_process);GO:0016021(integral component of membrane)	ko00900(Terpenoid backbone biosynthesis)	[O]Posttranslational modification, protein turnover, chaperones	-	4	1237-1253	N
gi_996703422_ref_NC_029266.1__3595	TGGTATCAGAGCCAGGTT	LOC4329106	-	GO:0004652(polynucleotide adenylyltransferase activity);GO:0005634(nucleus);GO:0006378(mRNA polyadenylation)	-	[S]Function unknown	-	4	0-0	N
gi_996703422_ref_NC_029266.1__3595	TGGTATCAGAGCCAGGTT	LOC4329106	-	GO:0004652(polynucleotide adenylyltransferase activity);GO:0005634(nucleus);GO:0006378(mRNA polyadenylation)	-	[S]Function unknown	-	4	3358-3375	N
gi_996703422_ref_NC_029266.1__3595	TGGTATCAGAGCCAGGTT	LOC4329911	Os02g0603800	GO:0009507(chloroplast);GO:0019288(isopentenyl diphosphate biosynthetic process, methylerythritol 4-phosphate pathway);GO:0046429(4-hydroxy-3-methylbut-2-en-1-yl diphosphate synthase activity)	ko00900(Terpenoid backbone biosynthesis)	[I]Lipid transport and metabolism	ISPG	3	348-364	N
gi_996703422_ref_NC_029266.1__3595	TGGTATCAGAGCCAGGTT	LOC4329933	-	GO:0005634(nucleus);GO:0006355(regulation of transcription, DNA-templated);GO:0008270(zinc ion binding);GO:0009639(response to red or far red light)	-	[S]Function unknown	FRS6	4	2773-2790	N
gi_996703422_ref_NC_029266.1__3595	TGGTATCAGAGCCAGGTT	LOC4332061	-	GO:0005737(cytoplasm);GO:0005874(microtubule);GO:0005886(plasma membrane);GO:0007010(cytoskeleton organization);GO:0008017(microtubule binding)	-	[S]Function unknown	MAP70.4	2.5	0-0	N
gi_996703422_ref_NC_029266.1__3595	TGGTATCAGAGCCAGGTT	LOC4332061	-	GO:0005737(cytoplasm);GO:0005874(microtubule);GO:0005886(plasma membrane);GO:0007010(cytoskeleton organization);GO:0008017(microtubule binding)	-	[S]Function unknown	MAP70.4	2.5	1985-2002	N
gi_996703422_ref_NC_029266.1__3595	TGGTATCAGAGCCAGGTT	LOC4332687	-	GO:0003674(molecular_function);GO:0005739(mitochondrion)	-	[S]Function unknown	elmoA	4	331-348	N
gi_996703422_ref_NC_029266.1__3595	TGGTATCAGAGCCAGGTT	LOC4332843	Os03g0351200	GO:0005739(mitochondrion);GO:0009507(chloroplast);GO:0009534(chloroplast thylakoid);GO:0009941(chloroplast envelope);GO:0015995(chlorophyll biosynthetic process);GO:0016020(membrane);GO:0033728(divinyl chlorophyllide a 8-vinyl-reductase activity);GO:0051744(3,8-divinyl protochlorophyllide a 8-vinyl reductase activity);GO:0055114(oxidation-reduction process)	ko00860(Porphyrin and chlorophyll metabolism)	[G]Carbohydrate transport and metabolism ;[M]Cell wall/membrane/envelope biogenesis	DVR	3.5	211-228	N
gi_996703422_ref_NC_029266.1__3595	TGGTATCAGAGCCAGGTT	LOC4332948	uncharacterized LOC104808371	GO:0003674(molecular_function);GO:0005886(plasma membrane);GO:0008150(biological_process);GO:0016021(integral component of membrane)	ko00040(Pentose and glucuronate interconversions);ko00052(Galactose metabolism);ko00053(Ascorbate and aldarate metabolism);ko00520(Amino sugar and nucleotide sugar metabolism)	[S]Function unknown	-	2.5	6504-6520	N
gi_996703422_ref_NC_029266.1__3595	TGGTATCAGAGCCAGGTT	LOC4336890	long chain base biosynthesis protein 2a-like	GO:0005576(extracellular region);GO:0005618(cell wall);GO:0009505(plant-type cell wall);GO:0009506(plasmodesma);GO:0016020(membrane);GO:0016787(hydrolase activity);GO:0052689(carboxylic ester hydrolase activity);GO:0071555(cell wall organization)	ko00600(Sphingolipid metabolism)	[S]Function unknown	PAE7	4	440-457	N
gi_996703422_ref_NC_029266.1__3595	TGGTATCAGAGCCAGGTT	LOC4337178	Os04g0643300	GO:0004315(3-oxoacyl-[acyl-carrier-protein] synthase activity);GO:0006633(fatty acid biosynthetic process);GO:0009507(chloroplast);GO:0009570(chloroplast stroma);GO:0033818(beta-ketoacyl-acyl-carrier-protein synthase III activity)	ko01212(Fatty acid metabolism);ko00061(Fatty acid biosynthesis)	[I]Lipid transport and metabolism	KAS3B	4	728-745	N
gi_996703422_ref_NC_029266.1__3595	TGGTATCAGAGCCAGGTT	LOC4337386	-	GO:0005737(cytoplasm);GO:0008270(zinc ion binding);GO:0009506(plasmodesma)	-	[S]Function unknown	SACS	4	12682-12699	N
gi_996703422_ref_NC_029266.1__3595	TGGTATCAGAGCCAGGTT	LOC4337567	probable E3 ubiquitin-protein ligase HERC4	GO:0003682(chromatin binding);GO:0005737(cytoplasm);GO:0008150(biological_process);GO:0008270(zinc ion binding);GO:0008536(Ran GTPase binding);GO:0046872(metal ion binding)	ko04120(Ubiquitin mediated proteolysis)	[D]Cell cycle control, cell division, chromosome partitioning ;[Z]Cytoskeleton	HERC2	4	1001-1018	N
gi_996703422_ref_NC_029266.1__3595	TGGTATCAGAGCCAGGTT	LOC4339874	Os06g0107700	GO:0003959(NADPH dehydrogenase activity);GO:0004324(ferredoxin-NADP+ reductase activity);GO:0005829(cytosol);GO:0008266(poly(U) RNA binding);GO:0009507(chloroplast);GO:0009534(chloroplast thylakoid);GO:0009535(chloroplast thylakoid membrane);GO:0009570(chloroplast stroma);GO:0009579(thylakoid);GO:0009735(response to cytokinin);GO:0009817(defense response to fungus, incompatible interaction);GO:00…	ko00195(Photosynthesis)	[P]Inorganic ion transport and metabolism	Os06g0107700	3.5	697-714	N
gi_996703422_ref_NC_029266.1__3595	TGGTATCAGAGCCAGGTT	LOC4339924	-	-	-	[S]Function unknown	-	3.5	1651-1667	N
gi_996703422_ref_NC_029266.1__3595	TGGTATCAGAGCCAGGTT	LOC4340128	hypothetical protein	GO:0005576(extracellular region);GO:0016042(lipid catabolic process);GO:0016788(hydrolase activity, acting on ester bonds);GO:0048046(apoplast);GO:0052689(carboxylic ester hydrolase activity)	ko00561(Glycerolipid metabolism)	[S]Function unknown	APG	4	297-315	N
gi_996703422_ref_NC_029266.1__3595	TGGTATCAGAGCCAGGTT	LOC4341253	-	GO:0009055(electron carrier activity);GO:0009507(chloroplast);GO:0016614(oxidoreductase activity, acting on CH-OH group of donors);GO:0050660(flavin adenine dinucleotide binding);GO:0055114(oxidation-reduction process)	-	[L]Replication, recombination and repair	At1g30700	2.5	2110-2127	N
gi_996703422_ref_NC_029266.1__3595	TGGTATCAGAGCCAGGTT	LOC4341853	hypothetical protein	GO:0005524(ATP binding);GO:0005634(nucleus);GO:0005737(cytoplasm);GO:0005829(cytosol);GO:0005886(plasma membrane);GO:0006457(protein folding);GO:0009408(response to heat);GO:0046686(response to cadmium ion)	ko04141(Protein processing in endoplasmic reticulum)	[O]Posttranslational modification, protein turnover, chaperones	HSP70-16	4	0-0	N
gi_996703422_ref_NC_029266.1__3595	TGGTATCAGAGCCAGGTT	LOC4341853	hypothetical protein	GO:0005524(ATP binding);GO:0005634(nucleus);GO:0005737(cytoplasm);GO:0005829(cytosol);GO:0005886(plasma membrane);GO:0006457(protein folding);GO:0009408(response to heat);GO:0046686(response to cadmium ion)	ko04141(Protein processing in endoplasmic reticulum)	[O]Posttranslational modification, protein turnover, chaperones	HSP70-16	4	2503-2519	N
gi_996703422_ref_NC_029266.1__3595	TGGTATCAGAGCCAGGTT	LOC4342477	-	-	-	-	-	3.5	0-0	N
gi_996703422_ref_NC_029266.1__3595	TGGTATCAGAGCCAGGTT	LOC4342477	-	-	-	-	-	3.5	905-922	N
gi_996703422_ref_NC_029266.1__3595	TGGTATCAGAGCCAGGTT	LOC4343579	uncharacterized aarF domain-containing protein kinase At1g79600	GO:0005886(plasma membrane);GO:0016021(integral component of membrane);GO:0016301(kinase activity);GO:0016310(phosphorylation)	ko04626(Plant-pathogen interaction)	[S]Function unknown	abkC	4	0-0	N
gi_996703422_ref_NC_029266.1__3595	TGGTATCAGAGCCAGGTT	LOC4343579	uncharacterized aarF domain-containing protein kinase At1g79600	GO:0005886(plasma membrane);GO:0016021(integral component of membrane);GO:0016301(kinase activity);GO:0016310(phosphorylation)	ko04626(Plant-pathogen interaction)	[S]Function unknown	abkC	4	2098-2115	N
gi_996703422_ref_NC_029266.1__3595	TGGTATCAGAGCCAGGTT	LOC4345375	CRS1/YhbY (CRM) domain protein	GO:0000373(Group II intron splicing);GO:0003723(RNA binding);GO:0006397(mRNA processing);GO:0006417(regulation of translation);GO:0009507(chloroplast);GO:0009570(chloroplast stroma);GO:0030529(intracellular ribonucleoprotein complex)	ko03018(RNA degradation)	[A]RNA processing and modification	Os08g0360100	2	2501-2518	N
gi_996703422_ref_NC_029266.1__3595	TGGTATCAGAGCCAGGTT	LOC4350776	hypothetical protein	GO:0006952(defense response)	ko04626(Plant-pathogen interaction)	[S]Function unknown	-	3	98-116	N
gi_996703422_ref_NC_029266.1__3595	TGGTATCAGAGCCAGGTT	LOC4352816	-	GO:0003674(molecular_function);GO:0005634(nucleus);GO:0008150(biological_process)	-	[S]Function unknown	-	4	0-0	N
gi_996703422_ref_NC_029266.1__3595	TGGTATCAGAGCCAGGTT	LOC4352816	-	GO:0003674(molecular_function);GO:0005634(nucleus);GO:0008150(biological_process)	-	[S]Function unknown	-	4	1981-1998	N
gi_996703422_ref_NC_029266.1__3595	TGGTATCAGAGCCAGGTT	LOC9266059	-	GO:0005515(protein binding);GO:0005739(mitochondrion);GO:0008150(biological_process);GO:0016021(integral component of membrane)	-	[S]Function unknown	-	4	0-0	N
gi_996703422_ref_NC_029266.1__3595	TGGTATCAGAGCCAGGTT	LOC9266059	-	GO:0005515(protein binding);GO:0005739(mitochondrion);GO:0008150(biological_process);GO:0016021(integral component of membrane)	-	[S]Function unknown	-	4	370-386	N
gi_996703422_ref_NC_029266.1__3595	TGGTATCAGAGCCAGGTT	LOC9269182	NB-ARC domain disease resistance protein	GO:0005515(protein binding);GO:0005524(ATP binding);GO:0005576(extracellular region);GO:0006952(defense response);GO:0043531(ADP binding)	ko03040(Spliceosome)	[S]Function unknown	RGA3	3	2954-2970	N
gi_996703422_ref_NC_029266.1__3595	TGGTATCAGAGCCAGGTT	LOC9269780	Os01g0102800	GO:0005829(cytosol);GO:0017150(tRNA dihydrouridine synthase activity)	ko03420(Nucleotide excision repair)	-	CSB	3.5	0-0	N
gi_996703422_ref_NC_029266.1__3595	TGGTATCAGAGCCAGGTT	LOC9269780	Os01g0102800	GO:0005829(cytosol);GO:0017150(tRNA dihydrouridine synthase activity)	ko03420(Nucleotide excision repair)	-	CSB	3.5	1605-1622	N
gi_996703422_ref_NC_029266.1__3595	TGGTATCAGAGCCAGGTT	LOC9270052	hypothetical protein	GO:0005634(nucleus);GO:0006281(DNA repair);GO:0016301(kinase activity)	ko03015(mRNA surveillance pathway)	[B]Chromatin structure and dynamics ;[D]Cell cycle control, cell division, chromosome partitioning ;[L]Replication, recombination and repair ;[T]Signal transduction mechanisms ;[U]Intracellular trafficking, secretion, and vesicular transport	TRRAP	4	4933-4949	N
gi_996703422_ref_NC_029266.1__3595	TGGTATCAGAGCCAGGTT	LOC9272663	hypothetical protein	GO:0000307(cyclin-dependent protein kinase holoenzyme complex);GO:0005634(nucleus);GO:0016538(cyclin-dependent protein serine/threonine kinase regulator activity);GO:0045737(positive regulation of cyclin-dependent protein serine/threonine kinase activity);GO:0045944(positive regulation of transcription from RNA polymerase II promoter);GO:1901409(positive regulation of phosphorylation of RNA polym…	ko03022(Basal transcription factors);ko03420(Nucleotide excision repair)	[D]Cell cycle control, cell division, chromosome partitioning ;[K]Transcription ;[L]Replication, recombination and repair	Os09g0504400	4	1192-1209	N
gi_996703422_ref_NC_029266.1__3595	TGGTATCAGAGCCAGGTT	TCONS_00007193	-	-	-	[L]Replication, recombination and repair	-	3.5	157-175	N
gi_996703422_ref_NC_029266.1__3794	CGGGGCCGGTTCCGGTGTAGG	LOC4333233	Os03g0452300	GO:0003735(structural constituent of ribosome);GO:0005763(mitochondrial small ribosomal subunit);GO:0006412(translation);GO:0022627(cytosolic small ribosomal subunit)	ko03010(Ribosome)	[J]Translation, ribosomal structure and biogenesis	rps5	4	391-410	N
gi_996703422_ref_NC_029266.1__3794	CGGGGCCGGTTCCGGTGTAGG	LOC4342609	DHFS-FPGS B family protein	GO:0000139(Golgi membrane);GO:0005794(Golgi apparatus);GO:0016021(integral component of membrane);GO:0016757(transferase activity, transferring glycosyl groups);GO:0071555(cell wall organization)	ko00790(Folate biosynthesis)	[S]Function unknown	At5g03795	4	787-807	N
gi_996703422_ref_NC_029266.1__3794	CGGGGCCGGTTCCGGTGTAGG	LOC4342635	-	GO:0004004(ATP-dependent RNA helicase activity);GO:0010501(RNA secondary structure unwinding)	-	[S]Function unknown	DDR4	4	0-0	N
gi_996703422_ref_NC_029266.1__3794	CGGGGCCGGTTCCGGTGTAGG	LOC4342635	-	GO:0004004(ATP-dependent RNA helicase activity);GO:0010501(RNA secondary structure unwinding)	-	[S]Function unknown	DDR4	4	154-174	N
gi_996703422_ref_NC_029266.1__3794	CGGGGCCGGTTCCGGTGTAGG	LOC4343361	chromatin remodeling complex / DNA-dep ATPase	GO:0003677(DNA binding);GO:0004386(helicase activity);GO:0005524(ATP binding);GO:0005634(nucleus);GO:0008270(zinc ion binding)	ko03420(Nucleotide excision repair)	[L]Replication, recombination and repair	RAD16	3.5	684-704	N
gi_996703422_ref_NC_029266.1__3794	CGGGGCCGGTTCCGGTGTAGG	LOC4346015	-	GO:0005509(calcium ion binding);GO:0009507(chloroplast);GO:0009535(chloroplast thylakoid membrane);GO:0009543(chloroplast thylakoid lumen);GO:0009579(thylakoid);GO:0009654(photosystem II oxygen evolving complex);GO:0015979(photosynthesis);GO:0019898(extrinsic component of membrane);GO:0031977(thylakoid lumen)	-	[S]Function unknown	PPD3	3	511-531	N
gi_996703422_ref_NC_029266.1__3794	CGGGGCCGGTTCCGGTGTAGG	LOC4349327	uncharacterized LOC103646289	GO:0006869(lipid transport);GO:0008289(lipid binding)	ko03010(Ribosome)	-	-	4	326-346	N
gi_996703422_ref_NC_029266.1__3794	CGGGGCCGGTTCCGGTGTAGG	LOC9266563	Predicted inosine-uridine preferring nucleoside hydrolase (ISS)	GO:0004252(serine-type endopeptidase activity);GO:0016485(protein processing)	ko00240(Pyrimidine metabolism);ko00760(Nicotinate and nicotinamide metabolism)	[S]Function unknown	RBL1	4	362-382	N
gi_996703422_ref_NC_029266.1__4070	AAAATGCATGGGGAATTATGGT	LOC4336383	Os04g0512300	GO:0003779(actin binding);GO:0005198(structural molecule activity);GO:0005515(protein binding);GO:0005737(cytoplasm);GO:0005885(Arp2/3 protein complex);GO:0007015(actin filament organization);GO:0010090(trichome morphogenesis);GO:0034314(Arp2/3 complex-mediated actin nucleation);GO:0042995(cell projection)	ko04144(Endocytosis)	[S]Function unknown	ARPC2B	3.5	0-0	N
gi_996703422_ref_NC_029266.1__4070	AAAATGCATGGGGAATTATGGT	LOC4336383	Os04g0512300	GO:0003779(actin binding);GO:0005198(structural molecule activity);GO:0005515(protein binding);GO:0005737(cytoplasm);GO:0005885(Arp2/3 protein complex);GO:0007015(actin filament organization);GO:0010090(trichome morphogenesis);GO:0034314(Arp2/3 complex-mediated actin nucleation);GO:0042995(cell projection)	ko04144(Endocytosis)	[S]Function unknown	ARPC2B	3.5	577-597	N
gi_996703422_ref_NC_029266.1__4070	AAAATGCATGGGGAATTATGGT	LOC4337185	-	GO:0005634(nucleus);GO:0005739(mitochondrion)	-	[S]Function unknown	-	4	0-0	N
gi_996703422_ref_NC_029266.1__4070	AAAATGCATGGGGAATTATGGT	LOC4351875	Os12g0244100	GO:0005515(protein binding);GO:0005524(ATP binding);GO:0005622(intracellular);GO:0005623(cell);GO:0005634(nucleus);GO:0005739(mitochondrion);GO:0006457(protein folding);GO:0009408(response to heat);GO:0009409(response to cold);GO:0009507(chloroplast);GO:0009532(plastid stroma);GO:0009570(chloroplast stroma);GO:0009579(thylakoid);GO:0009941(chloroplast envelope);GO:0016032(viral process);GO:004503…	ko03040(Spliceosome);ko04141(Protein processing in endoplasmic reticulum);ko04144(Endocytosis)	[O]Posttranslational modification, protein turnover, chaperones	HSP70	4	2484-2506	N
gi_996703422_ref_NC_029266.1__4070	AAAATGCATGGGGAATTATGGT	LOC9270457	DNA-directed RNA polymerase I subunit rpa2	GO:0001054(RNA polymerase I activity);GO:0005736(DNA-directed RNA polymerase I complex)	ko00230(Purine metabolism);ko00240(Pyrimidine metabolism);ko03020(RNA polymerase)	[K]Transcription	NRPA2	3.5	0-0	N
gi_996703422_ref_NC_029266.1__5368	CAAAATTTTCCATGCACTTCGA	LOC107281437	-	GO:0000166(nucleotide binding);GO:0005515(protein binding);GO:0005634(nucleus);GO:0008150(biological_process);GO:0080008(Cul4-RING E3 ubiquitin ligase complex)	-	[S]Function unknown	iqw1	4	860-881	N
gi_996703422_ref_NC_029266.1__5368	CAAAATTTTCCATGCACTTCGA	LOC4328330	DNA-directed RNA polymerase II subunit 1	GO:0001056(RNA polymerase III activity);GO:0005666(DNA-directed RNA polymerase III complex)	ko00230(Purine metabolism);ko00240(Pyrimidine metabolism);ko03020(RNA polymerase)	[K]Transcription	NRPE1	3.5	5799-5820	N
gi_996703422_ref_NC_029266.1__5368	CAAAATTTTCCATGCACTTCGA	LOC4334575	-	GO:0005794(Golgi apparatus);GO:0016413(O-acetyltransferase activity);GO:0071554(cell wall organization or biogenesis)	-	[S]Function unknown	TBL33	4	879-900	N
gi_996703422_ref_NC_029266.1__5368	CAAAATTTTCCATGCACTTCGA	LOC4350870	-	GO:0003674(molecular_function);GO:0005634(nucleus);GO:0005777(peroxisome);GO:0008150(biological_process)	-	[S]Function unknown	At1g26930	4	33-54	N
gi_996703423_ref_NC_029265.1__1034	TCCTTGGTCGTGGTTCTTCCT	LOC107276580	ABC transporter B family member 19-like	GO:0016021(integral component of membrane);GO:0042626(ATPase activity, coupled to transmembrane movement of substances);GO:0055085(transmembrane transport)	ko02010(ABC transporters)	[V]Defense mechanisms	ABCB19	3.5	5559-5580	N
gi_996703423_ref_NC_029265.1__1034	TCCTTGGTCGTGGTTCTTCCT	LOC107276591	probable WRKY transcription factor 25	GO:0003700(transcription factor activity, sequence-specific DNA binding);GO:0005634(nucleus);GO:0006351(transcription, DNA-templated);GO:0006355(regulation of transcription, DNA-templated);GO:0031347(regulation of defense response);GO:0043565(sequence-specific DNA binding)	ko04626(Plant-pathogen interaction)	[S]Function unknown	WRKY58	3.5	2383-2403	N
gi_996703423_ref_NC_029265.1__1034	TCCTTGGTCGTGGTTCTTCCT	LOC107276607	-	-	-	-	-	3.5	2085-2105	N
gi_996703423_ref_NC_029265.1__1034	TCCTTGGTCGTGGTTCTTCCT	LOC4343553	mixed-linked glucan synthase 2-like	GO:0000271(polysaccharide biosynthetic process);GO:0005768(endosome);GO:0005794(Golgi apparatus);GO:0005802(trans-Golgi network);GO:0005886(plasma membrane);GO:0009409(response to cold);GO:0009832(plant-type cell wall biogenesis);GO:0016757(transferase activity, transferring glycosyl groups);GO:0016759(cellulose synthase activity);GO:0016760(cellulose synthase (UDP-forming) activity);GO:0030173(i…	ko00500(Starch and sucrose metabolism);ko00520(Amino sugar and nucleotide sugar metabolism)	[S]Function unknown	CSLF2	4	62-82	N
gi_996703423_ref_NC_029265.1__1034	TCCTTGGTCGTGGTTCTTCCT	LOC4351275	hypothetical protein	GO:0004672(protein kinase activity);GO:0004674(protein serine/threonine kinase activity);GO:0005524(ATP binding);GO:0005618(cell wall);GO:0005886(plasma membrane);GO:0006468(protein phosphorylation);GO:0007169(transmembrane receptor protein tyrosine kinase signaling pathway);GO:0009505(plant-type cell wall);GO:0009506(plasmodesma);GO:0016020(membrane);GO:0016021(integral component of membrane);GO…	ko04626(Plant-pathogen interaction)	[T]Signal transduction mechanisms ;[S]Function unknown	IMK3	4	1418-1437	N
gi_996703423_ref_NC_029265.1__2241	AATCTAGAGGGAGTTGAACCAACT	LOC107279274	uncharacterized LOC103415220	GO:0005515(protein binding);GO:0005634(nucleus);GO:0006970(response to osmotic stress);GO:0016567(protein ubiquitination);GO:0042631(cellular response to water deprivation);GO:0071472(cellular response to salt stress)	ko03010(Ribosome)	-	BPM1	2	1924-1947	N
gi_996703423_ref_NC_029265.1__2392	AGACGACTTGGGTTCAAAGCCTCA	LOC107277477	-	-	-	-	-	3.5	1366-1389	N
gi_996703423_ref_NC_029265.1__2392	AGACGACTTGGGTTCAAAGCCTCA	LOC4337472	pentatricopeptide repeat-containing protein At2g04860	GO:0003674(molecular_function);GO:0005739(mitochondrion);GO:0008150(biological_process);GO:0008270(zinc ion binding)	ko00500(Starch and sucrose metabolism)	[S]Function unknown	PCMP-H86	4	52-75	N
gi_996703423_ref_NC_029265.1__2392	AGACGACTTGGGTTCAAAGCCTCA	LOC4341547	-	-	-	[S]Function unknown	-	1	413-436	N
gi_996703423_ref_NC_029265.1__2392	AGACGACTTGGGTTCAAAGCCTCA	LOC4347679	hypothetical protein	GO:0003677(DNA binding);GO:0003700(transcription factor activity, sequence-specific DNA binding);GO:0005634(nucleus);GO:0006355(regulation of transcription, DNA-templated);GO:0045893(positive regulation of transcription, DNA-templated);GO:2000652(regulation of secondary cell wall biogenesis)	ko00190(Oxidative phosphorylation);ko00860(Porphyrin and chlorophyll metabolism)	[K]Transcription	ODO1	3	0-0	N
gi_996703423_ref_NC_029265.1__2392	AGACGACTTGGGTTCAAAGCCTCA	LOC4347679	hypothetical protein	GO:0003677(DNA binding);GO:0003700(transcription factor activity, sequence-specific DNA binding);GO:0005634(nucleus);GO:0006355(regulation of transcription, DNA-templated);GO:0045893(positive regulation of transcription, DNA-templated);GO:2000652(regulation of secondary cell wall biogenesis)	ko00190(Oxidative phosphorylation);ko00860(Porphyrin and chlorophyll metabolism)	[K]Transcription	ODO1	3	2174-2197	N
gi_996703423_ref_NC_029265.1__2392	AGACGACTTGGGTTCAAAGCCTCA	TCONS_00048073	-	-	-	-	-	2	736-759	N
gi_996703423_ref_NC_029265.1__2594	AAAGATCGATCTTTAGTCCCGGTT	LOC107276259	Terpene synthase-like domain containing protein.	GO:0000287(magnesium ion binding);GO:0009507(chloroplast);GO:0009536(plastid);GO:0009570(chloroplast stroma);GO:0009686(gibberellin biosynthetic process);GO:0009740(gibberellic acid mediated signaling pathway);GO:0009899(ent-kaurene synthase activity)	ko00904(Diterpenoid biosynthesis)	[S]Function unknown	KSL8	2.5	2056-2078	N
gi_996703423_ref_NC_029265.1__2594	AAAGATCGATCTTTAGTCCCGGTT	LOC112936852	-	-	-	-	-	3	1316-1339	N
gi_996703423_ref_NC_029265.1__2594	AAAGATCGATCTTTAGTCCCGGTT	LOC4327933	Similar to Dioxygenase RAMOSUS1.	GO:0009507(chloroplast);GO:0010223(secondary shoot formation);GO:0016121(carotene catabolic process);GO:0016702(oxidoreductase activity, acting on single donors with incorporation of molecular oxygen, incorporation of two atoms of oxygen);GO:1901601(strigolactone biosynthetic process)	ko00906(Carotenoid biosynthesis)	[Q]Secondary metabolites biosynthesis, transport and catabolism	CCD8A	4	0-0	N
gi_996703423_ref_NC_029265.1__2594	AAAGATCGATCTTTAGTCCCGGTT	LOC4327933	Similar to Dioxygenase RAMOSUS1.	GO:0009507(chloroplast);GO:0010223(secondary shoot formation);GO:0016121(carotene catabolic process);GO:0016702(oxidoreductase activity, acting on single donors with incorporation of molecular oxygen, incorporation of two atoms of oxygen);GO:1901601(strigolactone biosynthetic process)	ko00906(Carotenoid biosynthesis)	[Q]Secondary metabolites biosynthesis, transport and catabolism	CCD8A	4	2872-2894	N
gi_996703423_ref_NC_029265.1__2594	AAAGATCGATCTTTAGTCCCGGTT	LOC4335182	-	-	-	[S]Function unknown	-	3	1582-1604	N
gi_996703423_ref_NC_029265.1__2594	AAAGATCGATCTTTAGTCCCGGTT	LOC4340717	-	-	-	[S]Function unknown	-	3	600-622	N
gi_996703423_ref_NC_029265.1__2594	AAAGATCGATCTTTAGTCCCGGTT	LOC4345517	probable fructose-bisphosphate aldolase 3	GO:0005886(plasma membrane);GO:0006810(transport);GO:0022857(transmembrane transporter activity)	ko01200(Carbon metabolism);ko01230(Biosynthesis of amino acids);ko00010(Glycolysis / Gluconeogenesis);ko00030(Pentose phosphate pathway);ko00051(Fructose and mannose metabolism);ko00710(Carbon fixation in photosynthetic organisms)	[S]Function unknown	At1g44800	4	0-0	N
gi_996703423_ref_NC_029265.1__2594	AAAGATCGATCTTTAGTCCCGGTT	LOC4345517	probable fructose-bisphosphate aldolase 3	GO:0005886(plasma membrane);GO:0006810(transport);GO:0022857(transmembrane transporter activity)	ko01200(Carbon metabolism);ko01230(Biosynthesis of amino acids);ko00010(Glycolysis / Gluconeogenesis);ko00030(Pentose phosphate pathway);ko00051(Fructose and mannose metabolism);ko00710(Carbon fixation in photosynthetic organisms)	[S]Function unknown	At1g44800	4	669-692	N
gi_996703423_ref_NC_029265.1__2594	AAAGATCGATCTTTAGTCCCGGTT	LOC4347381	Os09g0479500	GO:0000166(nucleotide binding);GO:0005515(protein binding);GO:0005524(ATP binding);GO:0005886(plasma membrane);GO:0006952(defense response);GO:0009626(plant-type hypersensitive response);GO:0012505(endomembrane system);GO:0043531(ADP binding)	ko04626(Plant-pathogen interaction)	[S]Function unknown	RPM1	4	0-0	N
gi_996703423_ref_NC_029265.1__2594	AAAGATCGATCTTTAGTCCCGGTT	LOC4347381	Os09g0479500	GO:0000166(nucleotide binding);GO:0005515(protein binding);GO:0005524(ATP binding);GO:0005886(plasma membrane);GO:0006952(defense response);GO:0009626(plant-type hypersensitive response);GO:0012505(endomembrane system);GO:0043531(ADP binding)	ko04626(Plant-pathogen interaction)	[S]Function unknown	RPM1	4	331-354	N
gi_996703423_ref_NC_029265.1__2594	AAAGATCGATCTTTAGTCCCGGTT	LOC9268084	-	-	-	-	-	1	521-544	N
gi_996703423_ref_NC_029265.1__908	ACTACGTGGCGGTGTTGACCTGGT	LOC107278347	DNA repair helicase UVH6-like	GO:0003677(DNA binding);GO:0004003(ATP-dependent DNA helicase activity);GO:0005515(protein binding);GO:0005524(ATP binding);GO:0005634(nucleus);GO:0006281(DNA repair);GO:0006289(nucleotide-excision repair);GO:0006351(transcription, DNA-templated);GO:0006355(regulation of transcription, DNA-templated);GO:0009408(response to heat);GO:0009411(response to UV);GO:0046872(metal ion binding);GO:0051539(…	ko03022(Basal transcription factors);ko03420(Nucleotide excision repair)	-	XPD	2.5	793-816	N
gi_996703423_ref_NC_029265.1__908	ACTACGTGGCGGTGTTGACCTGGT	LOC4331379	Os03g0113700	GO:0005524(ATP binding);GO:0005618(cell wall);GO:0005739(mitochondrion);GO:0005759(mitochondrial matrix);GO:0005774(vacuolar membrane);GO:0005794(Golgi apparatus);GO:0006457(protein folding);GO:0009408(response to heat);GO:0009507(chloroplast);GO:0009615(response to virus);GO:0009651(response to salt stress);GO:0046686(response to cadmium ion);GO:0051082(unfolded protein binding)	ko03018(RNA degradation)	[O]Posttranslational modification, protein turnover, chaperones	-	4	374-396	N
gi_996703423_ref_NC_029265.1__908	ACTACGTGGCGGTGTTGACCTGGT	LOC4333380	-	-	-	[S]Function unknown	-	4	541-565	N
gi_996703423_ref_NC_029265.1__908	ACTACGTGGCGGTGTTGACCTGGT	LOC4339505	-	GO:0009535(chloroplast thylakoid membrane)	-	[S]Function unknown	-	3.5	0-0	N
gi_996703423_ref_NC_029265.1__908	ACTACGTGGCGGTGTTGACCTGGT	LOC4343440	Os07g0528900	GO:0000149(SNARE binding);GO:0005484(SNAP receptor activity);GO:0005886(plasma membrane);GO:0006886(intracellular protein transport);GO:0006887(exocytosis);GO:0006906(vesicle fusion);GO:0012505(endomembrane system);GO:0016021(integral component of membrane);GO:0031201(SNARE complex);GO:0048278(vesicle docking)	ko04130(SNARE interactions in vesicular transport)	[L]Replication, recombination and repair	SYP132	3.5	0-0	N
gi_996703423_ref_NC_029265.1__908	ACTACGTGGCGGTGTTGACCTGGT	LOC4343440	Os07g0528900	GO:0000149(SNARE binding);GO:0005484(SNAP receptor activity);GO:0005886(plasma membrane);GO:0006886(intracellular protein transport);GO:0006887(exocytosis);GO:0006906(vesicle fusion);GO:0012505(endomembrane system);GO:0016021(integral component of membrane);GO:0031201(SNARE complex);GO:0048278(vesicle docking)	ko04130(SNARE interactions in vesicular transport)	[L]Replication, recombination and repair	SYP132	3.5	596-619	N
gi_996703423_ref_NC_029265.1__908	ACTACGTGGCGGTGTTGACCTGGT	LOC9266801	spermidine hydroxycinnamoyl transferase-like	GO:0005737(cytoplasm);GO:0016740(transferase activity);GO:0016747(transferase activity, transferring acyl groups other than amino-acyl groups)	ko00940(Phenylpropanoid biosynthesis);ko00945(Stilbenoid, diarylheptanoid and gingerol biosynthesis);ko00941(Flavonoid biosynthesis)	[S]Function unknown	DCR	3.5	0-0	N
gi_996703423_ref_NC_029265.1__908	ACTACGTGGCGGTGTTGACCTGGT	LOC9266801	spermidine hydroxycinnamoyl transferase-like	GO:0005737(cytoplasm);GO:0016740(transferase activity);GO:0016747(transferase activity, transferring acyl groups other than amino-acyl groups)	ko00940(Phenylpropanoid biosynthesis);ko00945(Stilbenoid, diarylheptanoid and gingerol biosynthesis);ko00941(Flavonoid biosynthesis)	[S]Function unknown	DCR	3.5	1504-1527	N
gi_996703423_ref_NC_029265.1__908	ACTACGTGGCGGTGTTGACCTGGT	TCONS_00014550	-	GO:0007165(signal transduction);GO:0016020(membrane)	-	-	-	3.5	1152-1175	N
gi_996703424_ref_NC_029264.1__45008	CGCCTGCGCCCGCGCCCGA	LOC107275280	pentatricopeptide repeat-containing protein At2g04860	GO:0003674(molecular_function);GO:0005739(mitochondrion);GO:0008270(zinc ion binding);GO:0009451(RNA modification)	ko00500(Starch and sucrose metabolism)	[S]Function unknown	PCMP-E58	4	0-0	N
gi_996703424_ref_NC_029264.1__45008	CGCCTGCGCCCGCGCCCGA	LOC107275280	pentatricopeptide repeat-containing protein At2g04860	GO:0003674(molecular_function);GO:0005739(mitochondrion);GO:0008270(zinc ion binding);GO:0009451(RNA modification)	ko00500(Starch and sucrose metabolism)	[S]Function unknown	PCMP-E58	4	112-130	N
gi_996703424_ref_NC_029264.1__45008	CGCCTGCGCCCGCGCCCGA	LOC107275568	-	GO:0004842(ubiquitin-protein transferase activity);GO:0019005(SCF ubiquitin ligase complex);GO:0031146(SCF-dependent proteasomal ubiquitin-dependent protein catabolic process)	-	-	-	4	749-767	N
gi_996703424_ref_NC_029264.1__45008	CGCCTGCGCCCGCGCCCGA	LOC107275647	-	GO:0003674(molecular_function);GO:0009506(plasmodesma);GO:0009507(chloroplast);GO:0016021(integral component of membrane);GO:0050832(defense response to fungus);GO:0055085(transmembrane transport)	-	-	-	3.5	70-88	N
gi_996703424_ref_NC_029264.1__45008	CGCCTGCGCCCGCGCCCGA	LOC107275690	uncharacterized LOC102704056	GO:0010052(guard cell differentiation)	ko00230(Purine metabolism);ko00240(Pyrimidine metabolism);ko03030(DNA replication);ko03410(Base excision repair);ko03420(Nucleotide excision repair);ko03440(Homologous recombination)	[S]Function unknown	EPF2	4	0-0	N
gi_996703424_ref_NC_029264.1__45008	CGCCTGCGCCCGCGCCCGA	LOC107275690	uncharacterized LOC102704056	GO:0010052(guard cell differentiation)	ko00230(Purine metabolism);ko00240(Pyrimidine metabolism);ko03030(DNA replication);ko03410(Base excision repair);ko03420(Nucleotide excision repair);ko03440(Homologous recombination)	[S]Function unknown	EPF2	4	427-445	N
gi_996703424_ref_NC_029264.1__45008	CGCCTGCGCCCGCGCCCGA	LOC107276011	abscisate beta-glucosyltransferase-like	GO:0009813(flavonoid biosynthetic process);GO:0043231(intracellular membrane-bounded organelle);GO:0052696(flavonoid glucuronidation);GO:0080043(quercetin 3-O-glucosyltransferase activity);GO:0080044(quercetin 7-O-glucosyltransferase activity)	ko00906(Carotenoid biosynthesis)	[S]Function unknown	UGT89B2	3	434-452	N
gi_996703424_ref_NC_029264.1__45008	CGCCTGCGCCCGCGCCCGA	LOC107276297	-	-	-	[S]Function unknown	-	3	0-0	N
gi_996703424_ref_NC_029264.1__45008	CGCCTGCGCCCGCGCCCGA	LOC107276297	-	-	-	[S]Function unknown	-	3	206-224	N
gi_996703424_ref_NC_029264.1__45008	CGCCTGCGCCCGCGCCCGA	LOC107276543	-	-	-	[S]Function unknown	-	3.5	801-818	N
gi_996703424_ref_NC_029264.1__45008	CGCCTGCGCCCGCGCCCGA	LOC107276547	-	GO:0003674(molecular_function);GO:0005829(cytosol);GO:0008150(biological_process)	-	[S]Function unknown	VPA0103	3.5	317-335	N
gi_996703424_ref_NC_029264.1__45008	CGCCTGCGCCCGCGCCCGA	LOC107276708	-	GO:0003674(molecular_function);GO:0005829(cytosol);GO:0008150(biological_process)	-	-	CSLC10	3.5	1691-1709	N
gi_996703424_ref_NC_029264.1__45008	CGCCTGCGCCCGCGCCCGA	LOC107276713	-	GO:0009699(phenylpropanoid biosynthetic process);GO:0042349(guiding stereospecific synthesis activity)	-	[S]Function unknown	DIR25	4	382-399	N
gi_996703424_ref_NC_029264.1__45008	CGCCTGCGCCCGCGCCCGA	LOC107277028	SNF2-related domain containing protein.	GO:0003677(DNA binding);GO:0004386(helicase activity);GO:0005524(ATP binding);GO:0005634(nucleus)	ko03440(Homologous recombination)	[L]Replication, recombination and repair	CLSY3	3	0-0	N
gi_996703424_ref_NC_029264.1__45008	CGCCTGCGCCCGCGCCCGA	LOC107277028	SNF2-related domain containing protein.	GO:0003677(DNA binding);GO:0004386(helicase activity);GO:0005524(ATP binding);GO:0005634(nucleus)	ko03440(Homologous recombination)	[L]Replication, recombination and repair	CLSY3	3	1372-1390	N
gi_996703424_ref_NC_029264.1__45008	CGCCTGCGCCCGCGCCCGA	LOC107277137	-	-	-	[S]Function unknown	-	3.5	1871-1889	N
gi_996703424_ref_NC_029264.1__45008	CGCCTGCGCCCGCGCCCGA	LOC107277138	probable allantoate deiminase-like	GO:0004842(ubiquitin-protein transferase activity);GO:0006355(regulation of transcription, DNA-templated);GO:0019005(SCF ubiquitin ligase complex);GO:0031146(SCF-dependent proteasomal ubiquitin-dependent protein catabolic process)	ko00230(Purine metabolism)	[S]Function unknown	UFO	4	383-402	N
gi_996703424_ref_NC_029264.1__45008	CGCCTGCGCCCGCGCCCGA	LOC107277229	-	-	-	[S]Function unknown	-	4	968-987	N
gi_996703424_ref_NC_029264.1__45008	CGCCTGCGCCCGCGCCCGA	LOC107277467	-	-	-	[S]Function unknown	-	4	0-0	N
gi_996703424_ref_NC_029264.1__45008	CGCCTGCGCCCGCGCCCGA	LOC107277561	mitogen-activated protein kinase kinase 9-like	GO:0004702(receptor signaling protein serine/threonine kinase activity);GO:0005737(cytoplasm)	ko04626(Plant-pathogen interaction)	[T]Signal transduction mechanisms	MKK10	3	414-431	N
gi_996703424_ref_NC_029264.1__45008	CGCCTGCGCCCGCGCCCGA	LOC107277695	-	GO:0009535(chloroplast thylakoid membrane)	-	[U]Intracellular trafficking, secretion, and vesicular transport	SECE1	4	115-133	N
gi_996703424_ref_NC_029264.1__45008	CGCCTGCGCCCGCGCCCGA	LOC107277916	DNA repair protein XRCC3 homolog	GO:0003676(nucleic acid binding);GO:0003700(transcription factor activity, sequence-specific DNA binding);GO:0005634(nucleus);GO:0006355(regulation of transcription, DNA-templated);GO:0008270(zinc ion binding);GO:0009640(photomorphogenesis);GO:0046872(metal ion binding)	ko03440(Homologous recombination)	[S]Function unknown	ZFP1	4	426-444	N
gi_996703424_ref_NC_029264.1__45008	CGCCTGCGCCCGCGCCCGA	LOC107278175	-	GO:0003674(molecular_function);GO:0008150(biological_process);GO:0009295(nucleoid);GO:0009507(chloroplast);GO:0009508(plastid chromosome)	-	[S]Function unknown	-	4	272-290	N
gi_996703424_ref_NC_029264.1__45008	CGCCTGCGCCCGCGCCCGA	LOC107278338	-	-	-	-	-	4	362-380	N
gi_996703424_ref_NC_029264.1__45008	CGCCTGCGCCCGCGCCCGA	LOC107278579	-	-	-	[S]Function unknown	-	4	418-437	N
gi_996703424_ref_NC_029264.1__45008	CGCCTGCGCCCGCGCCCGA	LOC107278763	-	GO:0003677(DNA binding);GO:0003700(transcription factor activity, sequence-specific DNA binding);GO:0005634(nucleus);GO:0006351(transcription, DNA-templated);GO:0006355(regulation of transcription, DNA-templated);GO:0046983(protein dimerization activity)	-	[S]Function unknown	BHLH149	3.5	470-488	N
gi_996703424_ref_NC_029264.1__45008	CGCCTGCGCCCGCGCCCGA	LOC107279039	-	GO:0005737(cytoplasm);GO:0006457(protein folding)	-	-	-	4	143-160	N
gi_996703424_ref_NC_029264.1__45008	CGCCTGCGCCCGCGCCCGA	LOC107279515	-	GO:0005351(sugar:proton symporter activity);GO:0005355(glucose transmembrane transporter activity);GO:0005887(integral component of plasma membrane);GO:0035428(hexose transmembrane transport);GO:0046323(glucose import)	-	[G]Carbohydrate transport and metabolism	PLT5	4	1516-1535	N
gi_996703424_ref_NC_029264.1__45008	CGCCTGCGCCCGCGCCCGA	LOC107279749	NB-ARC domain disease resistance protein	GO:0005524(ATP binding);GO:0005886(plasma membrane);GO:0006952(defense response);GO:0043531(ADP binding)	ko03040(Spliceosome)	[S]Function unknown	RGA3	4	0-0	N
gi_996703424_ref_NC_029264.1__45008	CGCCTGCGCCCGCGCCCGA	LOC107279749	NB-ARC domain disease resistance protein	GO:0005524(ATP binding);GO:0005886(plasma membrane);GO:0006952(defense response);GO:0043531(ADP binding)	ko03040(Spliceosome)	[S]Function unknown	RGA3	4	166-185	N
gi_996703424_ref_NC_029264.1__45008	CGCCTGCGCCCGCGCCCGA	LOC107280636	-	GO:0003674(molecular_function);GO:0005575(cellular_component);GO:0008150(biological_process)	-	[S]Function unknown	-	3	392-409	N
gi_996703424_ref_NC_029264.1__45008	CGCCTGCGCCCGCGCCCGA	LOC107281459	-	-	-	-	-	4	0-0	N
gi_996703424_ref_NC_029264.1__45008	CGCCTGCGCCCGCGCCCGA	LOC107281459	-	-	-	-	-	4	1062-1080	N
gi_996703424_ref_NC_029264.1__45008	CGCCTGCGCCCGCGCCCGA	LOC107281483	-	-	-	-	-	2	711-729	N
gi_996703424_ref_NC_029264.1__45008	CGCCTGCGCCCGCGCCCGA	LOC107281550	hypothetical protein	GO:0009813(flavonoid biosynthetic process);GO:0043231(intracellular membrane-bounded organelle);GO:0052696(flavonoid glucuronidation);GO:0080043(quercetin 3-O-glucosyltransferase activity);GO:0080044(quercetin 7-O-glucosyltransferase activity)	ko00460(Cyanoamino acid metabolism)	[S]Function unknown	UGT709C2	4	1744-1763	N
gi_996703424_ref_NC_029264.1__45008	CGCCTGCGCCCGCGCCCGA	LOC112936005	UDP-glycosyltransferase 83A1-like	GO:0009813(flavonoid biosynthetic process);GO:0043231(intracellular membrane-bounded organelle);GO:0052696(flavonoid glucuronidation);GO:0080043(quercetin 3-O-glucosyltransferase activity);GO:0080044(quercetin 7-O-glucosyltransferase activity)	ko00565(Ether lipid metabolism);ko00600(Sphingolipid metabolism)	[S]Function unknown	UGT83A1	4	136-154	N
gi_996703424_ref_NC_029264.1__45008	CGCCTGCGCCCGCGCCCGA	LOC112936075	hypothetical protein	GO:0004853(uroporphyrinogen decarboxylase activity);GO:0005829(cytosol);GO:0006783(heme biosynthetic process)	ko00860(Porphyrin and chlorophyll metabolism)	[S]Function unknown	-	4	1782-1801	N
gi_996703424_ref_NC_029264.1__45008	CGCCTGCGCCCGCGCCCGA	LOC112936853	shikimate O-hydroxycinnamoyltransferase-like	-	ko00940(Phenylpropanoid biosynthesis);ko00945(Stilbenoid, diarylheptanoid and gingerol biosynthesis);ko00941(Flavonoid biosynthesis)	[S]Function unknown	-	4	886-905	N
gi_996703424_ref_NC_029264.1__45008	CGCCTGCGCCCGCGCCCGA	LOC112939001	-	GO:0004197(cysteine-type endopeptidase activity);GO:0005615(extracellular space);GO:0005764(lysosome);GO:0051603(proteolysis involved in cellular protein catabolic process)	-	[S]Function unknown	-	4	320-338	N
gi_996703424_ref_NC_029264.1__45008	CGCCTGCGCCCGCGCCCGA	LOC4323851	BRASSINOSTEROID INSENSITIVE 1-associated receptor kinase 1-like	GO:0004674(protein serine/threonine kinase activity);GO:0005886(plasma membrane)	ko04075(Plant hormone signal transduction);ko04626(Plant-pathogen interaction)	[S]Function unknown	CRK25	4	131-148	N
gi_996703424_ref_NC_029264.1__45008	CGCCTGCGCCCGCGCCCGA	LOC4324463	peroxisomal nicotinamide adenine dinucleotide carrier-like	GO:0003735(structural constituent of ribosome);GO:0006412(translation)	ko04146(Peroxisome)	[S]Function unknown	MFL1	4	355-372	N
gi_996703424_ref_NC_029264.1__45008	CGCCTGCGCCCGCGCCCGA	LOC4324639	-	-	-	[S]Function unknown	-	4	569-587	N
gi_996703424_ref_NC_029264.1__45008	CGCCTGCGCCCGCGCCCGA	LOC4324657	anthranilate synthase alpha subunit 1	-	ko01230(Biosynthesis of amino acids);ko00400(Phenylalanine, tyrosine and tryptophan biosynthesis)	[S]Function unknown	RGA3	4	0-0	N
gi_996703424_ref_NC_029264.1__45008	CGCCTGCGCCCGCGCCCGA	LOC4324706	uncharacterized LOC102704525	GO:0005634(nucleus);GO:0009753(response to jasmonic acid);GO:0009867(jasmonic acid mediated signaling pathway);GO:1900150(regulation of defense response to fungus)	ko00511(Other glycan degradation)	[S]Function unknown	LBD20	4	628-646	N
gi_996703424_ref_NC_029264.1__45008	CGCCTGCGCCCGCGCCCGA	LOC4324815	-	GO:0003677(DNA binding);GO:0003916(DNA topoisomerase activity);GO:0003918(DNA topoisomerase type II (ATP-hydrolyzing) activity);GO:0005524(ATP binding);GO:0005634(nucleus);GO:0006259(DNA metabolic process);GO:0006261(DNA-dependent DNA replication);GO:0006265(DNA topological change);GO:0006268(DNA unwinding involved in DNA replication);GO:0007059(chromosome segregation);GO:0008094(DNA-dependent AT…	-	[S]Function unknown	-	4	606-623	N
gi_996703424_ref_NC_029264.1__45008	CGCCTGCGCCCGCGCCCGA	LOC4325037	phospholipase A(1) DAD1	GO:0004806(triglyceride lipase activity);GO:0005811(lipid particle);GO:0006629(lipid metabolic process);GO:0008970(phosphatidylcholine 1-acylhydrolase activity);GO:0009507(chloroplast);GO:0009611(response to wounding);GO:0009695(jasmonic acid biosynthetic process);GO:0016042(lipid catabolic process);GO:0030308(negative regulation of cell growth);GO:0047714(galactolipase activity);GO:0050832(defen…	ko00564(Glycerophospholipid metabolism);ko00592(alpha-Linolenic acid metabolism)	[S]Function unknown	EG1	4	683-702	N
gi_996703424_ref_NC_029264.1__45008	CGCCTGCGCCCGCGCCCGA	LOC4325046	-	GO:0009813(flavonoid biosynthetic process);GO:0016906(sterol 3-beta-glucosyltransferase activity);GO:0043231(intracellular membrane-bounded organelle);GO:0052696(flavonoid glucuronidation)	-	[S]Function unknown	UGT80B1	4	371-389	N
gi_996703424_ref_NC_029264.1__45008	CGCCTGCGCCCGCGCCCGA	LOC4325241	-	GO:0005634(nucleus)	-	[S]Function unknown	-	3	285-303	N
gi_996703424_ref_NC_029264.1__45008	CGCCTGCGCCCGCGCCCGA	LOC4325602	o-acyltransferase WSD1	GO:0004144(diacylglycerol O-acyltransferase activity);GO:0005886(plasma membrane);GO:0019432(triglyceride biosynthetic process);GO:0047196(long-chain-alcohol O-fatty-acyltransferase activity)	ko00073(Cutin, suberine and wax biosynthesis)	[S]Function unknown	WSD1	3.5	142-160	N
gi_996703424_ref_NC_029264.1__45008	CGCCTGCGCCCGCGCCCGA	LOC4325645	-	GO:0005829(cytosol);GO:0009903(chloroplast avoidance movement);GO:0009904(chloroplast accumulation movement)	-	[S]Function unknown	PMI2	4	1996-2014	N
gi_996703424_ref_NC_029264.1__45008	CGCCTGCGCCCGCGCCCGA	LOC4325769	-	GO:0005516(calmodulin binding);GO:0005634(nucleus)	-	[S]Function unknown	-	4	565-583	N
gi_996703424_ref_NC_029264.1__45008	CGCCTGCGCCCGCGCCCGA	LOC4325861	Os01g0788400	GO:0030599(pectinesterase activity);GO:0046910(pectinesterase inhibitor activity);GO:0071944(cell periphery)	ko00040(Pentose and glucuronate interconversions);ko00500(Starch and sucrose metabolism)	[G]Carbohydrate transport and metabolism	PME2.1	3	748-765	N
gi_996703424_ref_NC_029264.1__45008	CGCCTGCGCCCGCGCCCGA	LOC4326042	-	GO:0003674(molecular_function);GO:0005576(extracellular region);GO:0008150(biological_process);GO:0016021(integral component of membrane)	-	[S]Function unknown	-	3	157-175	N
gi_996703424_ref_NC_029264.1__45008	CGCCTGCGCCCGCGCCCGA	LOC4326262	hypothetical protein	GO:0003824(catalytic activity);GO:0004553(hydrolase activity, hydrolyzing O-glycosyl compounds);GO:0005575(cellular_component);GO:0005975(carbohydrate metabolic process);GO:0030246(carbohydrate binding)	ko00052(Galactose metabolism);ko00500(Starch and sucrose metabolism)	[G]Carbohydrate transport and metabolism	-	4	0-0	N
gi_996703424_ref_NC_029264.1__45008	CGCCTGCGCCCGCGCCCGA	LOC4326262	hypothetical protein	GO:0003824(catalytic activity);GO:0004553(hydrolase activity, hydrolyzing O-glycosyl compounds);GO:0005575(cellular_component);GO:0005975(carbohydrate metabolic process);GO:0030246(carbohydrate binding)	ko00052(Galactose metabolism);ko00500(Starch and sucrose metabolism)	[G]Carbohydrate transport and metabolism	-	4	692-710	N
gi_996703424_ref_NC_029264.1__45008	CGCCTGCGCCCGCGCCCGA	LOC4326650	-	GO:0004672(protein kinase activity);GO:0005524(ATP binding);GO:0005737(cytoplasm);GO:0005829(cytosol);GO:0006468(protein phosphorylation);GO:0016301(kinase activity)	-	[T]Signal transduction mechanisms	scy2	3	392-411	N
gi_996703424_ref_NC_029264.1__45008	CGCCTGCGCCCGCGCCCGA	LOC4326988	hypothetical protein	GO:0005829(cytosol);GO:0006886(intracellular protein transport);GO:0006888(ER to Golgi vesicle-mediated transport);GO:0008270(zinc ion binding);GO:0030127(COPII vesicle coat)	ko04141(Protein processing in endoplasmic reticulum)	[U]Intracellular trafficking, secretion, and vesicular transport	sec23a	4	363-380	N
gi_996703424_ref_NC_029264.1__45008	CGCCTGCGCCCGCGCCCGA	LOC4327044	sulfate adenylyltransferase-like	GO:0005768(endosome);GO:0005774(vacuolar membrane);GO:0005802(trans-Golgi network);GO:0008757(S-adenosylmethionine-dependent methyltransferase activity);GO:0032259(methylation)	ko00920(Sulfur metabolism);ko00230(Purine metabolism)	[S]Function unknown	-	3	363-380	N
gi_996703424_ref_NC_029264.1__45008	CGCCTGCGCCCGCGCCCGA	LOC4327094	receptor Serine/Threonine kinase	GO:0004674(protein serine/threonine kinase activity);GO:0005524(ATP binding);GO:0006468(protein phosphorylation);GO:0007169(transmembrane receptor protein tyrosine kinase signaling pathway);GO:0009507(chloroplast);GO:0012505(endomembrane system);GO:0016021(integral component of membrane);GO:0048765(root hair cell differentiation);GO:0090406(pollen tube)	ko04626(Plant-pathogen interaction)	[T]Signal transduction mechanisms	MDIS2	4	0-0	N
gi_996703424_ref_NC_029264.1__45008	CGCCTGCGCCCGCGCCCGA	LOC4327094	receptor Serine/Threonine kinase	GO:0004674(protein serine/threonine kinase activity);GO:0005524(ATP binding);GO:0006468(protein phosphorylation);GO:0007169(transmembrane receptor protein tyrosine kinase signaling pathway);GO:0009507(chloroplast);GO:0012505(endomembrane system);GO:0016021(integral component of membrane);GO:0048765(root hair cell differentiation);GO:0090406(pollen tube)	ko04626(Plant-pathogen interaction)	[T]Signal transduction mechanisms	MDIS2	4	147-164	N
gi_996703424_ref_NC_029264.1__45008	CGCCTGCGCCCGCGCCCGA	LOC4327100	-	GO:0003674(molecular_function);GO:0005739(mitochondrion);GO:0008150(biological_process);GO:0016021(integral component of membrane)	-	-	-	4	0-0	N
gi_996703424_ref_NC_029264.1__45008	CGCCTGCGCCCGCGCCCGA	LOC4327344	-	GO:0003674(molecular_function);GO:0005634(nucleus);GO:0008150(biological_process)	-	[S]Function unknown	-	4	369-386	N
gi_996703424_ref_NC_029264.1__45008	CGCCTGCGCCCGCGCCCGA	LOC4327396	uncharacterized LOC103446271	GO:0005794(Golgi apparatus);GO:0016021(integral component of membrane);GO:0016757(transferase activity, transferring glycosyl groups)	ko00561(Glycerolipid metabolism);ko00564(Glycerophospholipid metabolism)	[S]Function unknown	At1g04910	4	908-926	N
gi_996703424_ref_NC_029264.1__45008	CGCCTGCGCCCGCGCCCGA	LOC4327552	hydroxymethylglutaryl-CoA lyase	GO:0003674(molecular_function);GO:0008150(biological_process);GO:0009507(chloroplast)	ko00650(Butanoate metabolism);ko00072(Synthesis and degradation of ketone bodies);ko00280(Valine, leucine and isoleucine degradation);ko04146(Peroxisome)	[S]Function unknown	At2g26850	4	0-0	N
gi_996703424_ref_NC_029264.1__45008	CGCCTGCGCCCGCGCCCGA	LOC4327552	hydroxymethylglutaryl-CoA lyase	GO:0003674(molecular_function);GO:0008150(biological_process);GO:0009507(chloroplast)	ko00650(Butanoate metabolism);ko00072(Synthesis and degradation of ketone bodies);ko00280(Valine, leucine and isoleucine degradation);ko04146(Peroxisome)	[S]Function unknown	At2g26850	4	854-872	N
gi_996703424_ref_NC_029264.1__45008	CGCCTGCGCCCGCGCCCGA	LOC4327602	-	GO:0005634(nucleus);GO:0016567(protein ubiquitination)	-	[S]Function unknown	SKIP24	2	0-0	N
gi_996703424_ref_NC_029264.1__45008	CGCCTGCGCCCGCGCCCGA	LOC4327602	-	GO:0005634(nucleus);GO:0016567(protein ubiquitination)	-	[S]Function unknown	SKIP24	2	227-244	N
gi_996703424_ref_NC_029264.1__45008	CGCCTGCGCCCGCGCCCGA	LOC4327604	-	GO:0003674(molecular_function);GO:0005634(nucleus);GO:0008150(biological_process)	-	[S]Function unknown	EDR4	3.5	459-477	N
gi_996703424_ref_NC_029264.1__45008	CGCCTGCGCCCGCGCCCGA	LOC4327688	-	GO:0003674(molecular_function);GO:0005634(nucleus);GO:0008150(biological_process)	-	[S]Function unknown	-	3.5	1226-1244	N
gi_996703424_ref_NC_029264.1__45008	CGCCTGCGCCCGCGCCCGA	LOC4327747	-	GO:0008150(biological_process);GO:0009507(chloroplast);GO:0009543(chloroplast thylakoid lumen);GO:0016740(transferase activity)	-	[S]Function unknown	At4g15970	4	1051-1068	N
gi_996703424_ref_NC_029264.1__45008	CGCCTGCGCCCGCGCCCGA	LOC4327774	Os01g0234900	GO:0005634(nucleus);GO:0005737(cytoplasm);GO:0006915(apoptotic process);GO:0042787(protein ubiquitination involved in ubiquitin-dependent protein catabolic process);GO:0043161(proteasome-mediated ubiquitin-dependent protein catabolic process);GO:0061630(ubiquitin protein ligase activity)	ko04120(Ubiquitin mediated proteolysis)	[O]Posttranslational modification, protein turnover, chaperones	SINAT3	3	404-422	N
gi_996703424_ref_NC_029264.1__45008	CGCCTGCGCCCGCGCCCGA	LOC4327784	-	GO:0000149(SNARE binding);GO:0005484(SNAP receptor activity);GO:0006887(exocytosis);GO:0006906(vesicle fusion);GO:0031201(SNARE complex)	-	[S]Function unknown	-	3	365-382	N
gi_996703424_ref_NC_029264.1__45008	CGCCTGCGCCCGCGCCCGA	LOC4327895	-	GO:0003674(molecular_function);GO:0008150(biological_process);GO:0009941(chloroplast envelope)	-	[S]Function unknown	-	4	436-455	N
gi_996703424_ref_NC_029264.1__45008	CGCCTGCGCCCGCGCCCGA	LOC4327906	-	-	-	-	-	4	1064-1082	N
gi_996703424_ref_NC_029264.1__45008	CGCCTGCGCCCGCGCCCGA	LOC4328000	Similar to Ferredoxin--NADP reductase.	GO:0003959(NADPH dehydrogenase activity);GO:0004324(ferredoxin-NADP+ reductase activity);GO:0008266(poly(U) RNA binding);GO:0009507(chloroplast);GO:0009534(chloroplast thylakoid);GO:0009535(chloroplast thylakoid membrane);GO:0009570(chloroplast stroma);GO:0009579(thylakoid);GO:0009767(photosynthetic electron transport chain);GO:0009941(chloroplast envelope);GO:0016491(oxidoreductase activity);GO:…	ko00195(Photosynthesis)	[P]Inorganic ion transport and metabolism	Os06g0107700	3	274-293	N
gi_996703424_ref_NC_029264.1__45008	CGCCTGCGCCCGCGCCCGA	LOC4328160	putative phosphatidate cytidylyltransferase-like	GO:0004605(phosphatidate cytidylyltransferase activity);GO:0006655(phosphatidylglycerol biosynthetic process);GO:0016020(membrane);GO:0016024(CDP-diacylglycerol biosynthetic process)	ko00564(Glycerophospholipid metabolism);ko04070(Phosphatidylinositol signaling system)	[I]Lipid transport and metabolism	CDS4	3	350-367	N
gi_996703424_ref_NC_029264.1__45008	CGCCTGCGCCCGCGCCCGA	LOC4328200	hypothetical protein	GO:0005381(iron ion transmembrane transporter activity);GO:0005384(manganese ion transmembrane transporter activity);GO:0005886(plasma membrane);GO:0010044(response to aluminum ion);GO:0015083(aluminum ion transmembrane transporter activity);GO:0015086(cadmium ion transmembrane transporter activity);GO:0015690(aluminum cation transport)	ko04075(Plant hormone signal transduction)	[P]Inorganic ion transport and metabolism	NRAT1	4	1903-1921	N
gi_996703424_ref_NC_029264.1__45008	CGCCTGCGCCCGCGCCCGA	LOC4328417	Similar to holocarboxylase synthetase 1.	GO:0003824(catalytic activity);GO:0004077(biotin-[acetyl-CoA-carboxylase] ligase activity);GO:0004078(biotin-[methylcrotonoyl-CoA-carboxylase] ligase activity);GO:0005524(ATP binding);GO:0005576(extracellular region);GO:0005829(cytosol);GO:0006464(cellular protein modification process);GO:0009507(chloroplast);GO:0009536(plastid);GO:0042966(biotin carboxyl carrier protein biosynthetic process)	ko00780(Biotin metabolism)	[H]Coenzyme transport and metabolism	HCS1	2	271-289	N
gi_996703424_ref_NC_029264.1__45008	CGCCTGCGCCCGCGCCCGA	LOC4328476	-	GO:0005634(nucleus);GO:0009416(response to light stimulus);GO:0009909(regulation of flower development)	-	[S]Function unknown	COL8	2	675-694	N
gi_996703424_ref_NC_029264.1__45008	CGCCTGCGCCCGCGCCCGA	LOC4328524	-	GO:0000035(acyl binding);GO:0000139(Golgi membrane);GO:0005768(endosome);GO:0005794(Golgi apparatus);GO:0005802(trans-Golgi network);GO:0008270(zinc ion binding);GO:0009932(cell tip growth);GO:0016021(integral component of membrane);GO:0016417(S-acyltransferase activity);GO:0019706(protein-cysteine S-palmitoyltransferase activity);GO:0030659(cytoplasmic vesicle membrane)	-	[S]Function unknown	PAT24	4	0-0	N
gi_996703424_ref_NC_029264.1__45008	CGCCTGCGCCCGCGCCCGA	LOC4328599	UTP--glucose-1-phosphate uridylyltransferase-like	GO:0003676(nucleic acid binding);GO:0003677(DNA binding);GO:0003700(transcription factor activity, sequence-specific DNA binding);GO:0003723(RNA binding);GO:0005634(nucleus);GO:0006355(regulation of transcription, DNA-templated);GO:0046872(metal ion binding)	ko00040(Pentose and glucuronate interconversions);ko00052(Galactose metabolism);ko00500(Starch and sucrose metabolism);ko00520(Amino sugar and nucleotide sugar metabolism)	[S]Function unknown	Os02g0194200	4	1149-1167	N
gi_996703424_ref_NC_029264.1__45008	CGCCTGCGCCCGCGCCCGA	LOC4328625	-	GO:0003674(molecular_function);GO:0005739(mitochondrion);GO:0009507(chloroplast)	-	[S]Function unknown	-	4	286-305	N
gi_996703424_ref_NC_029264.1__45008	CGCCTGCGCCCGCGCCCGA	LOC4328717	acidic endochitinase-like	GO:0000118(histone deacetylase complex);GO:0004407(histone deacetylase activity);GO:0005515(protein binding);GO:0005634(nucleus);GO:0006351(transcription, DNA-templated);GO:0006355(regulation of transcription, DNA-templated);GO:0009294(DNA mediated transformation);GO:0009405(pathogenesis);GO:0009861(jasmonic acid and ethylene-dependent systemic resistance);GO:0016573(histone acetylation);GO:00165…	ko00520(Amino sugar and nucleotide sugar metabolism)	[B]Chromatin structure and dynamics ;[Q]Secondary metabolites biosynthesis, transport and catabolism	-	4	0-0	N
gi_996703424_ref_NC_029264.1__45008	CGCCTGCGCCCGCGCCCGA	LOC4328717	acidic endochitinase-like	GO:0000118(histone deacetylase complex);GO:0004407(histone deacetylase activity);GO:0005515(protein binding);GO:0005634(nucleus);GO:0006351(transcription, DNA-templated);GO:0006355(regulation of transcription, DNA-templated);GO:0009294(DNA mediated transformation);GO:0009405(pathogenesis);GO:0009861(jasmonic acid and ethylene-dependent systemic resistance);GO:0016573(histone acetylation);GO:00165…	ko00520(Amino sugar and nucleotide sugar metabolism)	[B]Chromatin structure and dynamics ;[Q]Secondary metabolites biosynthesis, transport and catabolism	-	4	136-154	N
gi_996703424_ref_NC_029264.1__45008	CGCCTGCGCCCGCGCCCGA	LOC4329190	ARF guanine-nucleotide exchange factor GNOM-like	GO:0005086(ARF guanyl-nucleotide exchange factor activity);GO:0005802(trans-Golgi network);GO:0016192(vesicle-mediated transport)	ko04144(Endocytosis)	[S]Function unknown	GN	2	177-195	N
gi_996703424_ref_NC_029264.1__45008	CGCCTGCGCCCGCGCCCGA	LOC4329486	-	GO:0015079(potassium ion transmembrane transporter activity);GO:0016020(membrane)	-	[P]Inorganic ion transport and metabolism	HAK19	3.5	0-0	N
gi_996703424_ref_NC_029264.1__45008	CGCCTGCGCCCGCGCCCGA	LOC4329486	-	GO:0015079(potassium ion transmembrane transporter activity);GO:0016020(membrane)	-	[P]Inorganic ion transport and metabolism	HAK19	3.5	3230-3247	N
gi_996703424_ref_NC_029264.1__45008	CGCCTGCGCCCGCGCCCGA	LOC4329558	-	-	-	[S]Function unknown	-	3	705-723	N
gi_996703424_ref_NC_029264.1__45008	CGCCTGCGCCCGCGCCCGA	LOC4329602	-	GO:0003674(molecular_function);GO:0005739(mitochondrion);GO:0008150(biological_process);GO:0009506(plasmodesma);GO:0016021(integral component of membrane)	-	[S]Function unknown	-	2	111-129	N
gi_996703424_ref_NC_029264.1__45008	CGCCTGCGCCCGCGCCCGA	LOC4329696	26S protease regulatory subunit 10B homolog A-like	GO:0004176(ATP-dependent peptidase activity);GO:0005524(ATP binding);GO:0005759(mitochondrial matrix);GO:0006508(proteolysis);GO:0030163(protein catabolic process)	ko03050(Proteasome)	[O]Posttranslational modification, protein turnover, chaperones	CLPX3	2	0-0	N
gi_996703424_ref_NC_029264.1__45008	CGCCTGCGCCCGCGCCCGA	LOC4329725	Similar to Cytochrome P450 family protein, expressed.	GO:0016020(membrane);GO:0016102(diterpenoid biosynthetic process);GO:0016709(oxidoreductase activity, acting on paired donors, with incorporation or reduction of molecular oxygen, NAD(P)H as one donor, and incorporation of one atom of oxygen);GO:0036201(ent-isokaurene C2-hydroxylase activity);GO:0044550(secondary metabolite biosynthetic process);GO:0055114(oxidation-reduction process)	ko00904(Diterpenoid biosynthesis)	[Q]Secondary metabolites biosynthesis, transport and catabolism	CYP71Z6	4	549-567	N
gi_996703424_ref_NC_029264.1__45008	CGCCTGCGCCCGCGCCCGA	LOC4329726	Similar to Cytochrome P450 family protein, expressed.	GO:0016020(membrane);GO:0016102(diterpenoid biosynthetic process);GO:0016709(oxidoreductase activity, acting on paired donors, with incorporation or reduction of molecular oxygen, NAD(P)H as one donor, and incorporation of one atom of oxygen);GO:0044550(secondary metabolite biosynthetic process);GO:0055114(oxidation-reduction process)	ko00904(Diterpenoid biosynthesis)	[Q]Secondary metabolites biosynthesis, transport and catabolism	CYP71Z7	4	592-610	N
gi_996703424_ref_NC_029264.1__45008	CGCCTGCGCCCGCGCCCGA	LOC4329957	-	-	-	[S]Function unknown	NFD5	4	349-367	N
gi_996703424_ref_NC_029264.1__45008	CGCCTGCGCCCGCGCCCGA	LOC4330110	-	GO:0012505(endomembrane system);GO:0016020(membrane);GO:0020037(heme binding)	-	[S]Function unknown	MSBP2	4	533-551	N
gi_996703424_ref_NC_029264.1__45008	CGCCTGCGCCCGCGCCCGA	LOC4330141	-	GO:0043161(proteasome-mediated ubiquitin-dependent protein catabolic process);GO:0061630(ubiquitin protein ligase activity)	-	[O]Posttranslational modification, protein turnover, chaperones	ATL44	4	531-549	N
gi_996703424_ref_NC_029264.1__45008	CGCCTGCGCCCGCGCCCGA	LOC4330293	cyclic dof factor 1-like	GO:0003677(DNA binding);GO:0003700(transcription factor activity, sequence-specific DNA binding);GO:0005634(nucleus);GO:0006351(transcription, DNA-templated);GO:0006355(regulation of transcription, DNA-templated);GO:0046872(metal ion binding)	ko04712(Circadian rhythm - plant)	[S]Function unknown	DOF4.6	4	0-0	N
gi_996703424_ref_NC_029264.1__45008	CGCCTGCGCCCGCGCCCGA	LOC4330293	cyclic dof factor 1-like	GO:0003677(DNA binding);GO:0003700(transcription factor activity, sequence-specific DNA binding);GO:0005634(nucleus);GO:0006351(transcription, DNA-templated);GO:0006355(regulation of transcription, DNA-templated);GO:0046872(metal ion binding)	ko04712(Circadian rhythm - plant)	[S]Function unknown	DOF4.6	4	1536-1554	N
gi_996703424_ref_NC_029264.1__45008	CGCCTGCGCCCGCGCCCGA	LOC4330341	cytosolic sulfotransferase 16	GO:0005737(cytoplasm);GO:0008146(sulfotransferase activity);GO:0009812(flavonoid metabolic process);GO:1990135(flavonoid sulfotransferase activity)	ko01210(2-Oxocarboxylic acid metabolism);ko00380(Tryptophan metabolism);ko00966(Glucosinolate biosynthesis)	[S]Function unknown	SOT13	4	99-117	N
gi_996703424_ref_NC_029264.1__45008	CGCCTGCGCCCGCGCCCGA	LOC4330584	-	GO:0046658(anchored component of plasma membrane)	-	[S]Function unknown	ENODL1	4	474-492	N
gi_996703424_ref_NC_029264.1__45008	CGCCTGCGCCCGCGCCCGA	LOC4330629	-	GO:0003674(molecular_function);GO:0005634(nucleus);GO:0008150(biological_process)	-	[S]Function unknown	At1g66480	4	1072-1091	N
gi_996703424_ref_NC_029264.1__45008	CGCCTGCGCCCGCGCCCGA	LOC4330667	endoglucanase 23-like	GO:0004553(hydrolase activity, hydrolyzing O-glycosyl compounds);GO:0005576(extracellular region);GO:0008810(cellulase activity);GO:0030245(cellulose catabolic process);GO:0071555(cell wall organization)	ko00500(Starch and sucrose metabolism)	[G]Carbohydrate transport and metabolism	GLU10	4	1593-1610	N
gi_996703424_ref_NC_029264.1__45008	CGCCTGCGCCCGCGCCCGA	LOC4330691	-	GO:0006368(transcription elongation from RNA polymerase II promoter);GO:0070449(elongin complex)	-	[S]Function unknown	-	4	286-303	N
gi_996703424_ref_NC_029264.1__45008	CGCCTGCGCCCGCGCCCGA	LOC4330957	Os02g0787300	GO:0004702(receptor signaling protein serine/threonine kinase activity);GO:0005737(cytoplasm)	ko04626(Plant-pathogen interaction)	[T]Signal transduction mechanisms	MKK5	4	424-441	N
gi_996703424_ref_NC_029264.1__45008	CGCCTGCGCCCGCGCCCGA	LOC4331157	-	GO:0005737(cytoplasm);GO:0030001(metal ion transport);GO:0046914(transition metal ion binding);GO:0046916(cellular transition metal ion homeostasis)	-	[S]Function unknown	-	4	510-528	N
gi_996703424_ref_NC_029264.1__45008	CGCCTGCGCCCGCGCCCGA	LOC4331354	-	GO:0003779(actin binding);GO:0005634(nucleus);GO:0005774(vacuolar membrane);GO:0005856(cytoskeleton);GO:0031965(nuclear membrane)	-	[S]Function unknown	NET3A	3.5	377-395	N
gi_996703424_ref_NC_029264.1__45008	CGCCTGCGCCCGCGCCCGA	LOC4331554	-	GO:0004861(cyclin-dependent protein serine/threonine kinase inhibitor activity);GO:0005515(protein binding);GO:0005634(nucleus);GO:0005654(nucleoplasm);GO:0005737(cytoplasm);GO:0007050(cell cycle arrest);GO:0030332(cyclin binding);GO:0045736(negative regulation of cyclin-dependent protein serine/threonine kinase activity);GO:0045786(negative regulation of cell cycle)	-	[T]Signal transduction mechanisms	KRP5	4	310-328	N
gi_996703424_ref_NC_029264.1__45008	CGCCTGCGCCCGCGCCCGA	LOC4331598	-	GO:0003824(catalytic activity);GO:0005768(endosome);GO:0005794(Golgi apparatus);GO:0005802(trans-Golgi network);GO:0009826(unidimensional cell growth);GO:0009863(salicylic acid mediated signaling pathway);GO:0009969(xyloglucan biosynthetic process);GO:0010256(endomembrane system organization);GO:0016020(membrane);GO:0016757(transferase activity, transferring glycosyl groups);GO:0030173(integral c…	-	[S]Function unknown	Os03g0144800	4	321-338	N
gi_996703424_ref_NC_029264.1__45008	CGCCTGCGCCCGCGCCCGA	LOC4331602	-	GO:0008150(biological_process);GO:0016021(integral component of membrane)	-	[S]Function unknown	-	4	345-363	N
gi_996703424_ref_NC_029264.1__45008	CGCCTGCGCCCGCGCCCGA	LOC4331729	-	GO:0003677(DNA binding);GO:0003700(transcription factor activity, sequence-specific DNA binding);GO:0005634(nucleus);GO:0006351(transcription, DNA-templated);GO:0006355(regulation of transcription, DNA-templated)	-	[K]Transcription	BLH7	3	0-0	N
gi_996703424_ref_NC_029264.1__45008	CGCCTGCGCCCGCGCCCGA	LOC4331729	-	GO:0003677(DNA binding);GO:0003700(transcription factor activity, sequence-specific DNA binding);GO:0005634(nucleus);GO:0006351(transcription, DNA-templated);GO:0006355(regulation of transcription, DNA-templated)	-	[K]Transcription	BLH7	3	1138-1157	N
gi_996703424_ref_NC_029264.1__45008	CGCCTGCGCCCGCGCCCGA	LOC4331949	Beta-galactosidase 17	GO:0003676(nucleic acid binding);GO:0003677(DNA binding);GO:0003700(transcription factor activity, sequence-specific DNA binding);GO:0005634(nucleus);GO:0006351(transcription, DNA-templated);GO:0006355(regulation of transcription, DNA-templated);GO:0008270(zinc ion binding);GO:0046872(metal ion binding)	ko00052(Galactose metabolism);ko00600(Sphingolipid metabolism);ko00531(Glycosaminoglycan degradation);ko00604(Glycosphingolipid biosynthesis - ganglio series);ko00511(Other glycan degradation)	[S]Function unknown	IDD2	3	336-353	N
gi_996703424_ref_NC_029264.1__45008	CGCCTGCGCCCGCGCCCGA	LOC4332498	-	GO:0003674(molecular_function);GO:0008150(biological_process);GO:0009507(chloroplast);GO:0009534(chloroplast thylakoid);GO:0009941(chloroplast envelope);GO:0016021(integral component of membrane)	-	[S]Function unknown	STR10	3.5	98-116	N
gi_996703424_ref_NC_029264.1__45008	CGCCTGCGCCCGCGCCCGA	LOC4332695	-	-	-	[S]Function unknown	-	4	391-410	N
gi_996703424_ref_NC_029264.1__45008	CGCCTGCGCCCGCGCCCGA	LOC4332764	-	GO:0003674(molecular_function);GO:0005829(cytosol);GO:0008150(biological_process)	-	[S]Function unknown	VPA0103	3.5	196-214	N
gi_996703424_ref_NC_029264.1__45008	CGCCTGCGCCCGCGCCCGA	LOC4332848	-	-	-	-	-	4	380-399	N
gi_996703424_ref_NC_029264.1__45008	CGCCTGCGCCCGCGCCCGA	LOC4333027	-	GO:0005737(cytoplasm)	-	[O]Posttranslational modification, protein turnover, chaperones	-	4	0-0	N
gi_996703424_ref_NC_029264.1__45008	CGCCTGCGCCCGCGCCCGA	LOC4333027	-	GO:0005737(cytoplasm)	-	[O]Posttranslational modification, protein turnover, chaperones	-	4	109-126	N
gi_996703424_ref_NC_029264.1__45008	CGCCTGCGCCCGCGCCCGA	LOC4333188	pentatricopeptide repeat-containing protein At2g04860	GO:0003674(molecular_function);GO:0005739(mitochondrion);GO:0008270(zinc ion binding);GO:0009451(RNA modification)	ko00500(Starch and sucrose metabolism)	[S]Function unknown	PCMP-E58	4	0-0	N
gi_996703424_ref_NC_029264.1__45008	CGCCTGCGCCCGCGCCCGA	LOC4333188	pentatricopeptide repeat-containing protein At2g04860	GO:0003674(molecular_function);GO:0005739(mitochondrion);GO:0008270(zinc ion binding);GO:0009451(RNA modification)	ko00500(Starch and sucrose metabolism)	[S]Function unknown	PCMP-E58	4	113-131	N
gi_996703424_ref_NC_029264.1__45008	CGCCTGCGCCCGCGCCCGA	LOC4333437	hypothetical protein	GO:0004033(aldo-keto reductase (NADP) activity);GO:0009507(chloroplast);GO:0009570(chloroplast stroma);GO:0009941(chloroplast envelope)	ko03008(Ribosome biogenesis in eukaryotes)	[C]Energy production and conversion	tas	4	0-0	N
gi_996703424_ref_NC_029264.1__45008	CGCCTGCGCCCGCGCCCGA	LOC4333437	hypothetical protein	GO:0004033(aldo-keto reductase (NADP) activity);GO:0009507(chloroplast);GO:0009570(chloroplast stroma);GO:0009941(chloroplast envelope)	ko03008(Ribosome biogenesis in eukaryotes)	[C]Energy production and conversion	tas	4	265-283	N
gi_996703424_ref_NC_029264.1__45008	CGCCTGCGCCCGCGCCCGA	LOC4333627	uncharacterized LOC102704525	GO:0005634(nucleus);GO:0008150(biological_process)	ko00511(Other glycan degradation)	[S]Function unknown	LBD4	4	776-794	N
gi_996703424_ref_NC_029264.1__45008	CGCCTGCGCCCGCGCCCGA	LOC4333898	Similar to Chloroplast threonine deaminase 1.	GO:0004794(L-threonine ammonia-lyase activity);GO:0005737(cytoplasm);GO:0009097(isoleucine biosynthetic process);GO:0030170(pyridoxal phosphate binding)	ko01200(Carbon metabolism);ko01230(Biosynthesis of amino acids);ko00260(Glycine, serine and threonine metabolism);ko00290(Valine, leucine and isoleucine biosynthesis)	[E]Amino acid transport and metabolism	OMR1	3	136-154	N
gi_996703424_ref_NC_029264.1__45008	CGCCTGCGCCCGCGCCCGA	LOC4333938	-	-	-	[S]Function unknown	-	4	675-693	N
gi_996703424_ref_NC_029264.1__45008	CGCCTGCGCCCGCGCCCGA	LOC4334098	-	GO:0003674(molecular_function);GO:0005634(nucleus);GO:0005737(cytoplasm);GO:0005829(cytosol);GO:0009793(embryo development ending in seed dormancy)	-	[S]Function unknown	ECP31	3	309-327	N
gi_996703424_ref_NC_029264.1__45008	CGCCTGCGCCCGCGCCCGA	LOC4334163	UDP-glycosyltransferase 83A1-like	GO:0009813(flavonoid biosynthetic process);GO:0043231(intracellular membrane-bounded organelle);GO:0052696(flavonoid glucuronidation);GO:0080043(quercetin 3-O-glucosyltransferase activity);GO:0080044(quercetin 7-O-glucosyltransferase activity)	ko00565(Ether lipid metabolism);ko00600(Sphingolipid metabolism)	[S]Function unknown	UGT83A1	4	1113-1131	N
gi_996703424_ref_NC_029264.1__45008	CGCCTGCGCCCGCGCCCGA	LOC4334436	3-epi-6-deoxocathasterone 23-monooxygenase	GO:0003674(molecular_function);GO:0005783(endoplasmic reticulum);GO:0005794(Golgi apparatus);GO:0010008(endosome membrane);GO:0016021(integral component of membrane);GO:0016192(vesicle-mediated transport)	ko00905(Brassinosteroid biosynthesis)	[S]Function unknown	PRA1E	4	583-600	N
gi_996703424_ref_NC_029264.1__45008	CGCCTGCGCCCGCGCCCGA	LOC4334636	-	-	-	-	-	3.5	0-0	N
gi_996703424_ref_NC_029264.1__45008	CGCCTGCGCCCGCGCCCGA	LOC4334636	-	-	-	-	-	3.5	1405-1424	N
gi_996703424_ref_NC_029264.1__45008	CGCCTGCGCCCGCGCCCGA	LOC4334754	-	GO:0004649(poly(ADP-ribose) glycohydrolase activity);GO:0005634(nucleus);GO:0005975(carbohydrate metabolic process);GO:0006282(regulation of DNA repair);GO:0006970(response to osmotic stress);GO:0006974(cellular response to DNA damage stimulus);GO:0006979(response to oxidative stress);GO:0009414(response to water deprivation);GO:0048511(rhythmic process);GO:0050832(defense response to fungus);GO:…	-	[S]Function unknown	PARG1	3	299-317	N
gi_996703424_ref_NC_029264.1__45008	CGCCTGCGCCCGCGCCCGA	LOC4335530	Os04g0346000	GO:0004656(procollagen-proline 4-dioxygenase activity);GO:0005506(iron ion binding);GO:0005576(extracellular region);GO:0005789(endoplasmic reticulum membrane);GO:0005794(Golgi apparatus);GO:0016021(integral component of membrane);GO:0016706(oxidoreductase activity, acting on paired donors, with incorporation or reduction of molecular oxygen, 2-oxoglutarate as one donor, and incorporation of one …	ko00330(Arginine and proline metabolism)	[S]Function unknown	P4H1	4	171-189	N
gi_996703424_ref_NC_029264.1__45008	CGCCTGCGCCCGCGCCCGA	LOC4335748	-	GO:0009941(chloroplast envelope);GO:0015266(protein channel activity);GO:0033365(protein localization to organelle)	-	[O]Posttranslational modification, protein turnover, chaperones	-	2	97-115	N
gi_996703424_ref_NC_029264.1__45008	CGCCTGCGCCCGCGCCCGA	LOC4335933	-	GO:0008150(biological_process);GO:0016021(integral component of membrane)	-	[S]Function unknown	clptm1	4	128-145	N
gi_996703424_ref_NC_029264.1__45008	CGCCTGCGCCCGCGCCCGA	LOC4335957	-	GO:0003674(molecular_function);GO:0005634(nucleus);GO:0009507(chloroplast)	-	[S]Function unknown	-	3.5	229-247	N
gi_996703424_ref_NC_029264.1__45008	CGCCTGCGCCCGCGCCCGA	LOC4336096	hypothetical protein	GO:0004176(ATP-dependent peptidase activity);GO:0005739(mitochondrion);GO:0006508(proteolysis);GO:0008237(metallopeptidase activity);GO:0009941(chloroplast envelope)	ko04141(Protein processing in endoplasmic reticulum)	[O]Posttranslational modification, protein turnover, chaperones	FTSHI3	3	780-798	N
gi_996703424_ref_NC_029264.1__45008	CGCCTGCGCCCGCGCCCGA	LOC4336213	-	GO:0004842(ubiquitin-protein transferase activity);GO:0019005(SCF ubiquitin ligase complex);GO:0031146(SCF-dependent proteasomal ubiquitin-dependent protein catabolic process)	-	[S]Function unknown	-	4	0-0	N
gi_996703424_ref_NC_029264.1__45008	CGCCTGCGCCCGCGCCCGA	LOC4336213	-	GO:0004842(ubiquitin-protein transferase activity);GO:0019005(SCF ubiquitin ligase complex);GO:0031146(SCF-dependent proteasomal ubiquitin-dependent protein catabolic process)	-	[S]Function unknown	-	4	1004-1022	N
gi_996703424_ref_NC_029264.1__45008	CGCCTGCGCCCGCGCCCGA	LOC4336227	pentatricopeptide repeat-containing protein At2g04860	GO:0003674(molecular_function);GO:0005739(mitochondrion);GO:0008150(biological_process)	ko00500(Starch and sucrose metabolism)	[S]Function unknown	PCMP-E45	2	0-0	N
gi_996703424_ref_NC_029264.1__45008	CGCCTGCGCCCGCGCCCGA	LOC4336227	pentatricopeptide repeat-containing protein At2g04860	GO:0003674(molecular_function);GO:0005739(mitochondrion);GO:0008150(biological_process)	ko00500(Starch and sucrose metabolism)	[S]Function unknown	PCMP-E45	2	524-542	N
gi_996703424_ref_NC_029264.1__45008	CGCCTGCGCCCGCGCCCGA	LOC4336229	-	GO:0005739(mitochondrion);GO:0008150(biological_process)	-	[S]Function unknown	At1g06710	4	0-0	N
gi_996703424_ref_NC_029264.1__45008	CGCCTGCGCCCGCGCCCGA	LOC4336229	-	GO:0005739(mitochondrion);GO:0008150(biological_process)	-	[S]Function unknown	At1g06710	4	743-760	N
gi_996703424_ref_NC_029264.1__45008	CGCCTGCGCCCGCGCCCGA	LOC4336757	-	GO:0005634(nucleus);GO:0008270(zinc ion binding);GO:0009741(response to brassinosteroid);GO:0010200(response to chitin);GO:0016021(integral component of membrane)	-	[O]Posttranslational modification, protein turnover, chaperones	RHA2A	4	332-350	N
gi_996703424_ref_NC_029264.1__45008	CGCCTGCGCCCGCGCCCGA	LOC4336887	-	GO:0005634(nucleus);GO:0009941(chloroplast envelope);GO:0015846(polyamine transport);GO:0019808(polyamine binding);GO:0042597(periplasmic space)	-	[E]Amino acid transport and metabolism	GT-3B	3	177-195	N
gi_996703424_ref_NC_029264.1__45008	CGCCTGCGCCCGCGCCCGA	LOC4336908	probable xyloglucan endotransglucosylase/hydrolase protein 23	GO:0004553(hydrolase activity, hydrolyzing O-glycosyl compounds);GO:0005576(extracellular region);GO:0005618(cell wall);GO:0005794(Golgi apparatus);GO:0010411(xyloglucan metabolic process);GO:0016762(xyloglucan:xyloglucosyl transferase activity);GO:0016798(hydrolase activity, acting on glycosyl bonds);GO:0042546(cell wall biogenesis);GO:0048046(apoplast);GO:0071555(cell wall organization)	ko04075(Plant hormone signal transduction)	[G]Carbohydrate transport and metabolism	XTH8	4	927-946	N
gi_996703424_ref_NC_029264.1__45008	CGCCTGCGCCCGCGCCCGA	LOC4337261	Os04g0657300	GO:0004161(dimethylallyltranstransferase activity);GO:0004337(geranyltranstransferase activity);GO:0005737(cytoplasm);GO:0045337(farnesyl diphosphate biosynthetic process)	ko00900(Terpenoid backbone biosynthesis)	[H]Coenzyme transport and metabolism	FPS	4	476-493	N
gi_996703424_ref_NC_029264.1__45008	CGCCTGCGCCCGCGCCCGA	LOC4337315	S-adenosyl-L-methionine-dependent methyltransferases superfamily protein	GO:0010252(auxin homeostasis);GO:0051749(indole acetic acid carboxyl methyltransferase activity)	ko00592(alpha-Linolenic acid metabolism)	[S]Function unknown	IAMT1	4	0-0	N
gi_996703424_ref_NC_029264.1__45008	CGCCTGCGCCCGCGCCCGA	LOC4337315	S-adenosyl-L-methionine-dependent methyltransferases superfamily protein	GO:0010252(auxin homeostasis);GO:0051749(indole acetic acid carboxyl methyltransferase activity)	ko00592(alpha-Linolenic acid metabolism)	[S]Function unknown	IAMT1	4	1413-1430	N
gi_996703424_ref_NC_029264.1__45008	CGCCTGCGCCCGCGCCCGA	LOC4337600	-	GO:0004674(protein serine/threonine kinase activity);GO:0005886(plasma membrane);GO:0006468(protein phosphorylation);GO:0006952(defense response);GO:0009506(plasmodesma)	-	[S]Function unknown	-	4	331-350	N
gi_996703424_ref_NC_029264.1__45008	CGCCTGCGCCCGCGCCCGA	LOC4337673	lectin-domain containing receptor kinase VI.3-like	GO:0004674(protein serine/threonine kinase activity);GO:0005524(ATP binding);GO:0005886(plasma membrane);GO:0006468(protein phosphorylation);GO:0016021(integral component of membrane);GO:0016301(kinase activity);GO:0030246(carbohydrate binding)	ko00500(Starch and sucrose metabolism)	[T]Signal transduction mechanisms	LECRK81	4	296-313	N
gi_996703424_ref_NC_029264.1__45008	CGCCTGCGCCCGCGCCCGA	LOC4338154	-	GO:0003824(catalytic activity);GO:0005886(plasma membrane);GO:0009116(nucleoside metabolic process)	-	[F]Nucleotide transport and metabolism	MT2350	4	1010-1028	N
gi_996703424_ref_NC_029264.1__45008	CGCCTGCGCCCGCGCCCGA	LOC4338164	Os05g0231900	GO:0004601(peroxidase activity);GO:0009505(plant-type cell wall);GO:0009664(plant-type cell wall organization)	ko00940(Phenylpropanoid biosynthesis)	[I]Lipid transport and metabolism	PER29	3	1241-1260	N
gi_996703424_ref_NC_029264.1__45008	CGCCTGCGCCCGCGCCCGA	LOC4338514	hypothetical protein	GO:0003674(molecular_function);GO:0005739(mitochondrion);GO:0008150(biological_process)	ko03430(Mismatch repair)	[S]Function unknown	At3g62540	2	0-0	N
gi_996703424_ref_NC_029264.1__45008	CGCCTGCGCCCGCGCCCGA	LOC4338514	hypothetical protein	GO:0003674(molecular_function);GO:0005739(mitochondrion);GO:0008150(biological_process)	ko03430(Mismatch repair)	[S]Function unknown	At3g62540	2	538-556	N
gi_996703424_ref_NC_029264.1__45008	CGCCTGCGCCCGCGCCCGA	LOC4338928	COP-II coat subunit	GO:0005215(transporter activity);GO:0005737(cytoplasm);GO:0006886(intracellular protein transport);GO:0006888(ER to Golgi vesicle-mediated transport);GO:0008270(zinc ion binding);GO:0016192(vesicle-mediated transport);GO:0030127(COPII vesicle coat)	ko04141(Protein processing in endoplasmic reticulum)	[U]Intracellular trafficking, secretion, and vesicular transport	SEC24B	4	243-261	N
gi_996703424_ref_NC_029264.1__45008	CGCCTGCGCCCGCGCCCGA	LOC4339209	hypothetical protein	GO:0003700(transcription factor activity, sequence-specific DNA binding)	ko00230(Purine metabolism);ko00240(Pyrimidine metabolism);ko03020(RNA polymerase)	[K]Transcription	ERF4	4	561-579	N
gi_996703424_ref_NC_029264.1__45008	CGCCTGCGCCCGCGCCCGA	LOC4339333	-	-	-	[S]Function unknown	-	4	45-63	N
gi_996703424_ref_NC_029264.1__45008	CGCCTGCGCCCGCGCCCGA	LOC4339436	pentatricopeptide repeat-containing protein At2g04860	GO:0003674(molecular_function);GO:0005739(mitochondrion);GO:0008150(biological_process)	ko00500(Starch and sucrose metabolism)	[S]Function unknown	PCMP-E91	3	0-0	N
gi_996703424_ref_NC_029264.1__45008	CGCCTGCGCCCGCGCCCGA	LOC4339436	pentatricopeptide repeat-containing protein At2g04860	GO:0003674(molecular_function);GO:0005739(mitochondrion);GO:0008150(biological_process)	ko00500(Starch and sucrose metabolism)	[S]Function unknown	PCMP-E91	3	454-471	N
gi_996703424_ref_NC_029264.1__45008	CGCCTGCGCCCGCGCCCGA	LOC4339728	-	-	-	[S]Function unknown	-	4	846-865	N
gi_996703424_ref_NC_029264.1__45008	CGCCTGCGCCCGCGCCCGA	LOC4340026	Os06g0133900	GO:0003866(3-phosphoshikimate 1-carboxyvinyltransferase activity);GO:0005737(cytoplasm);GO:0009423(chorismate biosynthetic process)	ko01230(Biosynthesis of amino acids);ko00400(Phenylalanine, tyrosine and tryptophan biosynthesis)	[E]Amino acid transport and metabolism	-	3.5	211-229	N
gi_996703424_ref_NC_029264.1__45008	CGCCTGCGCCCGCGCCCGA	LOC4340251	Os06g0167400	GO:0006486(protein glycosylation);GO:0016765(transferase activity, transferring alkyl or aryl (other than methyl) groups)	ko00900(Terpenoid backbone biosynthesis)	[I]Lipid transport and metabolism	At2g17570	3	0-0	N
gi_996703424_ref_NC_029264.1__45008	CGCCTGCGCCCGCGCCCGA	LOC4340373	Os06g0192100	GO:0009813(flavonoid biosynthetic process);GO:0043231(intracellular membrane-bounded organelle);GO:0052696(flavonoid glucuronidation);GO:0080043(quercetin 3-O-glucosyltransferase activity);GO:0080044(quercetin 7-O-glucosyltransferase activity)	ko00942(Anthocyanin biosynthesis)	[S]Function unknown	BZ1	4	1338-1356	N
gi_996703424_ref_NC_029264.1__45008	CGCCTGCGCCCGCGCCCGA	LOC4340563	AAA-type ATPase	GO:0004176(ATP-dependent peptidase activity);GO:0005739(mitochondrion);GO:0006508(proteolysis);GO:0008237(metallopeptidase activity);GO:0009535(chloroplast thylakoid membrane);GO:0009941(chloroplast envelope);GO:0010027(thylakoid membrane organization);GO:0010205(photoinhibition);GO:0010206(photosystem II repair);GO:0010304(PSII associated light-harvesting complex II catabolic process)	ko03050(Proteasome)	[O]Posttranslational modification, protein turnover, chaperones	FTSH6	4	1882-1901	N
gi_996703424_ref_NC_029264.1__45008	CGCCTGCGCCCGCGCCCGA	LOC4340564	-	GO:0000139(Golgi membrane);GO:0005794(Golgi apparatus);GO:0006486(protein glycosylation);GO:0010488(UDP-galactose:N-glycan beta-1,3-galactosyltransferase activity);GO:0010493(Lewis a epitope biosynthetic process);GO:0016021(integral component of membrane);GO:0016757(transferase activity, transferring glycosyl groups);GO:0016758(transferase activity, transferring hexosyl groups);GO:0030246(carbohy…	-	[S]Function unknown	GALT1	3	0-0	N
gi_996703424_ref_NC_029264.1__45008	CGCCTGCGCCCGCGCCCGA	LOC4340675	Os06g0256200	GO:0000166(nucleotide binding);GO:0003676(nucleic acid binding);GO:0003723(RNA binding);GO:0005654(nucleoplasm);GO:0005730(nucleolus);GO:0051028(mRNA transport)	ko03040(Spliceosome);ko03013(RNA transport);ko03015(mRNA surveillance pathway)	[S]Function unknown	ALY4	3.5	0-0	N
gi_996703424_ref_NC_029264.1__45008	CGCCTGCGCCCGCGCCCGA	LOC4340675	Os06g0256200	GO:0000166(nucleotide binding);GO:0003676(nucleic acid binding);GO:0003723(RNA binding);GO:0005654(nucleoplasm);GO:0005730(nucleolus);GO:0051028(mRNA transport)	ko03040(Spliceosome);ko03013(RNA transport);ko03015(mRNA surveillance pathway)	[S]Function unknown	ALY4	3.5	973-991	N
gi_996703424_ref_NC_029264.1__45008	CGCCTGCGCCCGCGCCCGA	LOC4340722	-	GO:0003674(molecular_function);GO:0008150(biological_process)	-	[E]Amino acid transport and metabolism ;[G]Carbohydrate transport and metabolism	-	4	560-578	N
gi_996703424_ref_NC_029264.1__45008	CGCCTGCGCCCGCGCCCGA	LOC4340847	-	GO:0005634(nucleus);GO:0043407(negative regulation of MAP kinase activity)	-	[T]Signal transduction mechanisms	IBR5	4	300-317	N
gi_996703424_ref_NC_029264.1__45008	CGCCTGCGCCCGCGCCCGA	LOC4340922	-	GO:0000166(nucleotide binding);GO:0005829(cytosol);GO:0008150(biological_process)	-	[S]Function unknown	DDB_G0270444	4	0-0	N
gi_996703424_ref_NC_029264.1__45008	CGCCTGCGCCCGCGCCCGA	LOC4340922	-	GO:0000166(nucleotide binding);GO:0005829(cytosol);GO:0008150(biological_process)	-	[S]Function unknown	DDB_G0270444	4	714-732	N
gi_996703424_ref_NC_029264.1__45008	CGCCTGCGCCCGCGCCCGA	LOC4341214	-	GO:0004842(ubiquitin-protein transferase activity);GO:0005886(plasma membrane);GO:0016567(protein ubiquitination);GO:0043161(proteasome-mediated ubiquitin-dependent protein catabolic process);GO:0048577(negative regulation of short-day photoperiodism, flowering);GO:0061630(ubiquitin protein ligase activity)	-	[O]Posttranslational modification, protein turnover, chaperones	Os06g0535400	4	657-674	N
gi_996703424_ref_NC_029264.1__45008	CGCCTGCGCCCGCGCCCGA	LOC4341460	mitochondrial carrier family	GO:0003735(structural constituent of ribosome);GO:0006412(translation)	ko04146(Peroxisome)	[S]Function unknown	BT1	4	0-0	N
gi_996703424_ref_NC_029264.1__45008	CGCCTGCGCCCGCGCCCGA	LOC4341460	mitochondrial carrier family	GO:0003735(structural constituent of ribosome);GO:0006412(translation)	ko04146(Peroxisome)	[S]Function unknown	BT1	4	204-223	N
gi_996703424_ref_NC_029264.1__45008	CGCCTGCGCCCGCGCCCGA	LOC4342059	CDPK-related kinase 3-like	GO:0004683(calmodulin-dependent protein kinase activity);GO:0005516(calmodulin binding);GO:0005634(nucleus);GO:0005737(cytoplasm);GO:0005886(plasma membrane);GO:0009738(abscisic acid-activated signaling pathway);GO:0009931(calcium-dependent protein serine/threonine kinase activity);GO:0018105(peptidyl-serine phosphorylation);GO:0035556(intracellular signal transduction);GO:0046777(protein autopho…	ko04626(Plant-pathogen interaction)	[T]Signal transduction mechanisms	CRK3	4	321-339	N
gi_996703424_ref_NC_029264.1__45008	CGCCTGCGCCCGCGCCCGA	LOC4342481	-	GO:0005509(calcium ion binding);GO:0005544(calcium-dependent phospholipid binding);GO:0005886(plasma membrane)	-	[S]Function unknown	QKY	4	3654-3673	N
gi_996703424_ref_NC_029264.1__45008	CGCCTGCGCCCGCGCCCGA	LOC4342507	Similar to Brn1-like protein.	GO:0009507(chloroplast);GO:0016491(oxidoreductase activity);GO:0055114(oxidation-reduction process)	ko01212(Fatty acid metabolism);ko00061(Fatty acid biosynthesis);ko01040(Biosynthesis of unsaturated fatty acids);ko00780(Biotin metabolism)	[S]Function unknown	-	3	61-79	N
gi_996703424_ref_NC_029264.1__45008	CGCCTGCGCCCGCGCCCGA	LOC4342753	uncharacterized LOC106399005	GO:0001666(response to hypoxia);GO:0003700(transcription factor activity, sequence-specific DNA binding);GO:0005515(protein binding);GO:0005634(nucleus);GO:0006351(transcription, DNA-templated);GO:0006355(regulation of transcription, DNA-templated);GO:0007275(multicellular organism development);GO:0009507(chloroplast);GO:0044212(transcription regulatory region DNA binding)	ko00561(Glycerolipid metabolism)	[K]Transcription	NAC67	4	521-539	N
gi_996703424_ref_NC_029264.1__45008	CGCCTGCGCCCGCGCCCGA	LOC4342935	-	GO:0003674(molecular_function);GO:0005634(nucleus);GO:0008150(biological_process)	-	[S]Function unknown	At1g64540	4	474-493	N
gi_996703424_ref_NC_029264.1__45008	CGCCTGCGCCCGCGCCCGA	LOC4343258	hypothetical protein	GO:0009813(flavonoid biosynthetic process);GO:0043231(intracellular membrane-bounded organelle);GO:0052696(flavonoid glucuronidation);GO:0080043(quercetin 3-O-glucosyltransferase activity);GO:0080044(quercetin 7-O-glucosyltransferase activity)	ko00460(Cyanoamino acid metabolism)	[S]Function unknown	UGT709C2	4	1738-1757	N
gi_996703424_ref_NC_029264.1__45008	CGCCTGCGCCCGCGCCCGA	LOC4343609	-	GO:0003674(molecular_function);GO:0008150(biological_process);GO:0009507(chloroplast);GO:0016021(integral component of membrane)	-	[S]Function unknown	-	3	239-257	N
gi_996703424_ref_NC_029264.1__45008	CGCCTGCGCCCGCGCCCGA	LOC4343700	-	GO:0016787(hydrolase activity)	-	[S]Function unknown	hsaD	3	0-0	N
gi_996703424_ref_NC_029264.1__45008	CGCCTGCGCCCGCGCCCGA	LOC4343700	-	GO:0016787(hydrolase activity)	-	[S]Function unknown	hsaD	3	239-258	N
gi_996703424_ref_NC_029264.1__45008	CGCCTGCGCCCGCGCCCGA	LOC4343863	Os07g0607700	GO:0006486(protein glycosylation);GO:0016765(transferase activity, transferring alkyl or aryl (other than methyl) groups)	ko00900(Terpenoid backbone biosynthesis)	[I]Lipid transport and metabolism	At2g17570	3	0-0	N
gi_996703424_ref_NC_029264.1__45008	CGCCTGCGCCCGCGCCCGA	LOC4344022	cytochrome P450 734A1	GO:0004497(monooxygenase activity)	ko00905(Brassinosteroid biosynthesis)	[Q]Secondary metabolites biosynthesis, transport and catabolism	CYP709B2	3.5	303-321	N
gi_996703424_ref_NC_029264.1__45008	CGCCTGCGCCCGCGCCCGA	LOC4344072	-	-	-	[S]Function unknown	-	4	136-154	N
gi_996703424_ref_NC_029264.1__45008	CGCCTGCGCCCGCGCCCGA	LOC4344190	Pentatricopeptide repeat superfamily protein isoform 1	GO:0003674(molecular_function);GO:0005739(mitochondrion);GO:0008150(biological_process);GO:0008270(zinc ion binding)	ko01212(Fatty acid metabolism);ko00062(Fatty acid elongation)	[S]Function unknown	PCMP-H14	4	661-679	N
gi_996703424_ref_NC_029264.1__45008	CGCCTGCGCCCGCGCCCGA	LOC4344325	plasma membrane ATPase-like	GO:0003677(DNA binding);GO:0003700(transcription factor activity, sequence-specific DNA binding);GO:0005634(nucleus);GO:0006351(transcription, DNA-templated);GO:0006355(regulation of transcription, DNA-templated);GO:0007275(multicellular organism development);GO:0009734(auxin-activated signaling pathway);GO:0048830(adventitious root development)	ko00190(Oxidative phosphorylation)	[K]Transcription	WOX11	4	537-555	N
gi_996703424_ref_NC_029264.1__45008	CGCCTGCGCCCGCGCCCGA	LOC4344463	-	GO:0004857(enzyme inhibitor activity)	-	[S]Function unknown	-	3	874-891	N
gi_996703424_ref_NC_029264.1__45008	CGCCTGCGCCCGCGCCCGA	LOC4344576	-	GO:0005634(nucleus);GO:0016021(integral component of membrane)	-	[S]Function unknown	-	3	218-236	N
gi_996703424_ref_NC_029264.1__45008	CGCCTGCGCCCGCGCCCGA	LOC4344600	Os08g0133000	GO:0009061(anaerobic respiration);GO:0018171(peptidyl-cysteine oxidation);GO:0070483(detection of hypoxia)	ko00430(Taurine and hypotaurine metabolism)	[S]Function unknown	PCO3	4	0-0	N
gi_996703424_ref_NC_029264.1__45008	CGCCTGCGCCCGCGCCCGA	LOC4344600	Os08g0133000	GO:0009061(anaerobic respiration);GO:0018171(peptidyl-cysteine oxidation);GO:0070483(detection of hypoxia)	ko00430(Taurine and hypotaurine metabolism)	[S]Function unknown	PCO3	4	217-235	N
gi_996703424_ref_NC_029264.1__45008	CGCCTGCGCCCGCGCCCGA	LOC4344603	Similar to predicted protein.	GO:0009061(anaerobic respiration);GO:0018171(peptidyl-cysteine oxidation);GO:0070483(detection of hypoxia)	ko00430(Taurine and hypotaurine metabolism)	[S]Function unknown	PCO3	4	925-943	N
gi_996703424_ref_NC_029264.1__45008	CGCCTGCGCCCGCGCCCGA	LOC4344766	putative disease resistance RPP13-like protein 3	GO:0005575(cellular_component);GO:0008152(metabolic process);GO:0016787(hydrolase activity)	ko04626(Plant-pathogen interaction)	[S]Function unknown	MK0970	3	0-0	N
gi_996703424_ref_NC_029264.1__45008	CGCCTGCGCCCGCGCCCGA	LOC4344766	putative disease resistance RPP13-like protein 3	GO:0005575(cellular_component);GO:0008152(metabolic process);GO:0016787(hydrolase activity)	ko04626(Plant-pathogen interaction)	[S]Function unknown	MK0970	3	157-175	N
gi_996703424_ref_NC_029264.1__45008	CGCCTGCGCCCGCGCCCGA	LOC4345132	-	-	-	[S]Function unknown	-	4	286-304	N
gi_996703424_ref_NC_029264.1__45008	CGCCTGCGCCCGCGCCCGA	LOC4345430	hypothetical protein	GO:0003676(nucleic acid binding);GO:0004527(exonuclease activity);GO:0005622(intracellular);GO:0005737(cytoplasm);GO:0016740(transferase activity)	ko03008(Ribosome biogenesis in eukaryotes)	[L]Replication, recombination and repair	Rexo4	4	395-412	N
gi_996703424_ref_NC_029264.1__45008	CGCCTGCGCCCGCGCCCGA	LOC4345790	Beta-galactosidase 17	GO:0003676(nucleic acid binding);GO:0003700(transcription factor activity, sequence-specific DNA binding);GO:0005634(nucleus);GO:0006351(transcription, DNA-templated);GO:0006355(regulation of transcription, DNA-templated);GO:0008270(zinc ion binding);GO:0009630(gravitropism);GO:0009965(leaf morphogenesis);GO:0010601(positive regulation of auxin biosynthetic process);GO:0043621(protein self-associ…	ko00052(Galactose metabolism);ko00600(Sphingolipid metabolism);ko00531(Glycosaminoglycan degradation);ko00604(Glycosphingolipid biosynthesis - ganglio series);ko00511(Other glycan degradation)	[S]Function unknown	IDD14	4	1714-1733	N
gi_996703424_ref_NC_029264.1__45008	CGCCTGCGCCCGCGCCCGA	LOC4346122	-	GO:0005737(cytoplasm);GO:0008150(biological_process);GO:0016740(transferase activity)	-	[S]Function unknown	At4g15970	3	0-0	N
gi_996703424_ref_NC_029264.1__45008	CGCCTGCGCCCGCGCCCGA	LOC4346122	-	GO:0005737(cytoplasm);GO:0008150(biological_process);GO:0016740(transferase activity)	-	[S]Function unknown	At4g15970	3	868-886	N
gi_996703424_ref_NC_029264.1__45008	CGCCTGCGCCCGCGCCCGA	LOC4346863	-	GO:0003824(catalytic activity);GO:0005634(nucleus);GO:0016787(hydrolase activity)	-	[S]Function unknown	SPCC777.06c	3.5	180-198	N
gi_996703424_ref_NC_029264.1__45008	CGCCTGCGCCCGCGCCCGA	LOC4346927	-	GO:0005515(protein binding);GO:0005739(mitochondrion);GO:0008219(cell death);GO:0009507(chloroplast);GO:0009534(chloroplast thylakoid);GO:0009535(chloroplast thylakoid membrane);GO:0009536(plastid);GO:0009570(chloroplast stroma);GO:0009658(chloroplast organization);GO:0009704(de-etiolation);GO:0009706(chloroplast inner membrane);GO:0009793(embryo development ending in seed dormancy);GO:0009941(ch…	-	[S]Function unknown	CPP1	3	266-284	N
gi_996703424_ref_NC_029264.1__45008	CGCCTGCGCCCGCGCCCGA	LOC4346945	-	GO:0005634(nucleus);GO:0008270(zinc ion binding);GO:0009737(response to abscisic acid);GO:0010200(response to chitin)	-	[S]Function unknown	SAP17	4	613-631	N
gi_996703424_ref_NC_029264.1__45008	CGCCTGCGCCCGCGCCCGA	LOC4346962	Os09g0392100	GO:0000304(response to singlet oxygen);GO:0001666(response to hypoxia);GO:0004806(triglyceride lipase activity);GO:0004871(signal transducer activity);GO:0005515(protein binding);GO:0005634(nucleus);GO:0005737(cytoplasm);GO:0005783(endoplasmic reticulum);GO:0006629(lipid metabolic process);GO:0006952(defense response);GO:0009507(chloroplast);GO:0009626(plant-type hypersensitive response);GO:00096…	ko04626(Plant-pathogen interaction)	[S]Function unknown	EDS1	3	216-234	N
gi_996703424_ref_NC_029264.1__45008	CGCCTGCGCCCGCGCCCGA	LOC4346966	uncharacterized LOC103633018	GO:0003700(transcription factor activity, sequence-specific DNA binding);GO:0005634(nucleus);GO:0008270(zinc ion binding)	ko03010(Ribosome)	[S]Function unknown	JMJ25	4	2523-2541	N
gi_996703424_ref_NC_029264.1__45008	CGCCTGCGCCCGCGCCCGA	LOC4347005	putative 1-phosphatidylinositol-3-phosphate 5-kinase FAB1C	GO:0000285(1-phosphatidylinositol-3-phosphate 5-kinase activity);GO:0005524(ATP binding);GO:0005634(nucleus);GO:0016308(1-phosphatidylinositol-4-phosphate 5-kinase activity);GO:0090332(stomatal closure)	ko00562(Inositol phosphate metabolism);ko04070(Phosphatidylinositol signaling system);ko04145(Phagosome)	[O]Posttranslational modification, protein turnover, chaperones ;[T]Signal transduction mechanisms	FAB1C	3	291-309	N
gi_996703424_ref_NC_029264.1__45008	CGCCTGCGCCCGCGCCCGA	LOC4347158	Os09g0438000	GO:0002679(respiratory burst involved in defense response);GO:0004601(peroxidase activity);GO:0005509(calcium ion binding);GO:0005515(protein binding);GO:0005886(plasma membrane);GO:0005887(integral component of plasma membrane);GO:0006952(defense response);GO:0007231(osmosensory signaling pathway);GO:0009723(response to ethylene);GO:0009738(abscisic acid-activated signaling pathway);GO:0009873(e…	ko04626(Plant-pathogen interaction)	[U]Intracellular trafficking, secretion, and vesicular transport	RBOHE	2.5	132-150	N
gi_996703424_ref_NC_029264.1__45008	CGCCTGCGCCCGCGCCCGA	LOC4347323	-	-	-	-	-	4	404-423	N
gi_996703424_ref_NC_029264.1__45008	CGCCTGCGCCCGCGCCCGA	LOC4347333	NAD(P)-linked oxidoreductase superfamily protein	GO:0003700(transcription factor activity, sequence-specific DNA binding);GO:0005634(nucleus);GO:0006351(transcription, DNA-templated);GO:0006355(regulation of transcription, DNA-templated);GO:0009737(response to abscisic acid);GO:0009738(abscisic acid-activated signaling pathway);GO:0009787(regulation of abscisic acid-activated signaling pathway);GO:0042803(protein homodimerization activity);GO:0…	ko00750(Vitamin B6 metabolism)	[K]Transcription	HOX4	2	1040-1058	N
gi_996703424_ref_NC_029264.1__45008	CGCCTGCGCCCGCGCCCGA	LOC4347398	-	GO:0005524(ATP binding);GO:0007165(signal transduction);GO:0009507(chloroplast);GO:0016787(hydrolase activity);GO:0043531(ADP binding)	-	[S]Function unknown	-	2	0-0	N
gi_996703424_ref_NC_029264.1__45008	CGCCTGCGCCCGCGCCCGA	LOC4347398	-	GO:0005524(ATP binding);GO:0007165(signal transduction);GO:0009507(chloroplast);GO:0016787(hydrolase activity);GO:0043531(ADP binding)	-	[S]Function unknown	-	2	1167-1185	N
gi_996703424_ref_NC_029264.1__45008	CGCCTGCGCCCGCGCCCGA	LOC4347480	-	GO:0005634(nucleus);GO:0005739(mitochondrion);GO:0008137(NADH dehydrogenase (ubiquinone) activity);GO:0009055(electron carrier activity);GO:0016020(membrane);GO:0016491(oxidoreductase activity);GO:0055114(oxidation-reduction process)	-	[S]Function unknown	-	4	273-291	N
gi_996703424_ref_NC_029264.1__45008	CGCCTGCGCCCGCGCCCGA	LOC4347481	type II inositol 5-phosphatase	GO:0004445(inositol-polyphosphate 5-phosphatase activity);GO:0005634(nucleus);GO:0005737(cytoplasm);GO:0007584(response to nutrient);GO:0009611(response to wounding);GO:0009630(gravitropism);GO:0009637(response to blue light);GO:0009737(response to abscisic acid);GO:0009743(response to carbohydrate);GO:0009846(pollen germination);GO:0010087(phloem or xylem histogenesis);GO:0010182(sugar mediated …	ko00562(Inositol phosphate metabolism);ko04070(Phosphatidylinositol signaling system)	[T]Signal transduction mechanisms	IP5P13	3.5	806-823	N
gi_996703424_ref_NC_029264.1__45008	CGCCTGCGCCCGCGCCCGA	LOC4347594	UDP-glycosyltransferase 74B1-like	GO:0009813(flavonoid biosynthetic process);GO:0043231(intracellular membrane-bounded organelle);GO:0052696(flavonoid glucuronidation);GO:0080043(quercetin 3-O-glucosyltransferase activity);GO:0080044(quercetin 7-O-glucosyltransferase activity)	ko01210(2-Oxocarboxylic acid metabolism);ko00380(Tryptophan metabolism);ko00966(Glucosinolate biosynthesis)	[S]Function unknown	GLT2	2.5	1205-1224	N
gi_996703424_ref_NC_029264.1__45008	CGCCTGCGCCCGCGCCCGA	LOC4347726	-	GO:0001104(RNA polymerase II transcription cofactor activity);GO:0006357(regulation of transcription from RNA polymerase II promoter);GO:0070847(core mediator complex)	-	[K]Transcription	MED4	4	253-271	N
gi_996703424_ref_NC_029264.1__45008	CGCCTGCGCCCGCGCCCGA	LOC4348438	-	GO:0005739(mitochondrion);GO:0008150(biological_process)	-	[S]Function unknown	At2g01390/At2g01380	4	0-0	N
gi_996703424_ref_NC_029264.1__45008	CGCCTGCGCCCGCGCCCGA	LOC4348438	-	GO:0005739(mitochondrion);GO:0008150(biological_process)	-	[S]Function unknown	At2g01390/At2g01380	4	299-316	N
gi_996703424_ref_NC_029264.1__45008	CGCCTGCGCCCGCGCCCGA	LOC4348694	hypothetical protein	GO:0000165(MAPK cascade);GO:0002229(defense response to oomycetes);GO:0004709(MAP kinase kinase kinase activity);GO:0004712(protein serine/threonine/tyrosine kinase activity);GO:0005515(protein binding);GO:0005524(ATP binding);GO:0005634(nucleus);GO:0005730(nucleolus);GO:0005769(early endosome);GO:0005783(endoplasmic reticulum);GO:0005802(trans-Golgi network);GO:0005829(cytosol);GO:0008219(cell d…	ko04075(Plant hormone signal transduction)	[T]Signal transduction mechanisms	EDR1	3	75-93	N
gi_996703424_ref_NC_029264.1__45008	CGCCTGCGCCCGCGCCCGA	LOC4348773	-	-	-	-	-	4	243-261	N
gi_996703424_ref_NC_029264.1__45008	CGCCTGCGCCCGCGCCCGA	LOC4348931	Leu-rich receptor Serine/threonine protein kinase BAK1	GO:0004674(protein serine/threonine kinase activity);GO:0005886(plasma membrane)	ko04075(Plant hormone signal transduction);ko04626(Plant-pathogen interaction)	[T]Signal transduction mechanisms	CRK2	4	487-505	N
gi_996703424_ref_NC_029264.1__45008	CGCCTGCGCCCGCGCCCGA	LOC4348990	-	GO:0009507(chloroplast);GO:0016020(membrane);GO:0016021(integral component of membrane);GO:0031969(chloroplast membrane)	-	[E]Amino acid transport and metabolism ;[G]Carbohydrate transport and metabolism	At3g02690	4	474-492	N
gi_996703424_ref_NC_029264.1__45008	CGCCTGCGCCCGCGCCCGA	LOC4349404	-	-	-	[S]Function unknown	-	3	105-123	N
gi_996703424_ref_NC_029264.1__45008	CGCCTGCGCCCGCGCCCGA	LOC4349417	Os10g0565200	GO:0000024(maltose biosynthetic process);GO:0005983(starch catabolic process);GO:0009409(response to cold);GO:0009507(chloroplast);GO:0009570(chloroplast stroma);GO:0016161(beta-amylase activity)	ko00500(Starch and sucrose metabolism)	[S]Function unknown	BAM3	3	491-509	N
gi_996703424_ref_NC_029264.1__45008	CGCCTGCGCCCGCGCCCGA	LOC4350424	probable receptor-like protein kinase At5g39020-like	GO:0004674(protein serine/threonine kinase activity);GO:0005524(ATP binding);GO:0005886(plasma membrane);GO:0006468(protein phosphorylation);GO:0016021(integral component of membrane);GO:0016301(kinase activity);GO:0030247(polysaccharide binding)	ko00520(Amino sugar and nucleotide sugar metabolism)	[T]Signal transduction mechanisms	LRK10L-2.2	4	1338-1356	N
gi_996703424_ref_NC_029264.1__45008	CGCCTGCGCCCGCGCCCGA	LOC4350609	transcription factor ABORTED MICROSPORES-like	GO:0005634(nucleus)	ko00040(Pentose and glucuronate interconversions);ko00053(Ascorbate and aldarate metabolism);ko00520(Amino sugar and nucleotide sugar metabolism)	[K]Transcription	SCRM	2	911-929	N
gi_996703424_ref_NC_029264.1__45008	CGCCTGCGCCCGCGCCCGA	LOC4350787	uncharacterized protein LOC103984394	GO:0000209(protein polyubiquitination);GO:0042787(protein ubiquitination involved in ubiquitin-dependent protein catabolic process);GO:0043161(proteasome-mediated ubiquitin-dependent protein catabolic process);GO:0061630(ubiquitin protein ligase activity)	ko03013(RNA transport)	[O]Posttranslational modification, protein turnover, chaperones	Dzip3	4	300-318	N
gi_996703424_ref_NC_029264.1__45008	CGCCTGCGCCCGCGCCCGA	LOC4351103	beta-D-xylosidase 1	GO:0009044(xylan 1,4-beta-xylosidase activity);GO:0009505(plant-type cell wall);GO:0031222(arabinan catabolic process);GO:0045493(xylan catabolic process);GO:0046556(alpha-L-arabinofuranosidase activity)	ko00500(Starch and sucrose metabolism);ko00520(Amino sugar and nucleotide sugar metabolism)	[G]Carbohydrate transport and metabolism	BXL2	3	741-759	N
gi_996703424_ref_NC_029264.1__45008	CGCCTGCGCCCGCGCCCGA	LOC4351781	Os12g0211400	GO:0005634(nucleus);GO:0006284(base-excision repair);GO:0016798(hydrolase activity, acting on glycosyl bonds);GO:0046872(metal ion binding);GO:0051539(4 iron, 4 sulfur cluster binding)	ko03410(Base excision repair)	[L]Replication, recombination and repair	MYH	4	0-0	N
gi_996703424_ref_NC_029264.1__45008	CGCCTGCGCCCGCGCCCGA	LOC4351781	Os12g0211400	GO:0005634(nucleus);GO:0006284(base-excision repair);GO:0016798(hydrolase activity, acting on glycosyl bonds);GO:0046872(metal ion binding);GO:0051539(4 iron, 4 sulfur cluster binding)	ko03410(Base excision repair)	[L]Replication, recombination and repair	MYH	4	312-329	N
gi_996703424_ref_NC_029264.1__45008	CGCCTGCGCCCGCGCCCGA	LOC4351988	-	GO:0004857(enzyme inhibitor activity)	-	[S]Function unknown	-	4	651-668	N
gi_996703424_ref_NC_029264.1__45008	CGCCTGCGCCCGCGCCCGA	LOC4351989	-	GO:0005739(mitochondrion);GO:0008150(biological_process);GO:0009507(chloroplast);GO:0009536(plastid);GO:0009706(chloroplast inner membrane);GO:0009941(chloroplast envelope)	-	[S]Function unknown	-	4	235-253	N
gi_996703424_ref_NC_029264.1__45008	CGCCTGCGCCCGCGCCCGA	LOC4352186	-	GO:0003674(molecular_function);GO:0005634(nucleus);GO:0008150(biological_process)	-	[S]Function unknown	-	4	2736-2754	N
gi_996703424_ref_NC_029264.1__45008	CGCCTGCGCCCGCGCCCGA	LOC4352675	-	GO:0003824(catalytic activity);GO:0005886(plasma membrane)	-	[E]Amino acid transport and metabolism	FLACCA	4	1049-1067	N
gi_996703424_ref_NC_029264.1__45008	CGCCTGCGCCCGCGCCCGA	LOC9266125	-	-	-	-	Os07g0138400	3	254-272	N
gi_996703424_ref_NC_029264.1__45008	CGCCTGCGCCCGCGCCCGA	LOC9266221	-	GO:0005794(Golgi apparatus);GO:0008150(biological_process);GO:0016021(integral component of membrane);GO:0016757(transferase activity, transferring glycosyl groups)	-	[S]Function unknown	At1g04910	2	0-0	N
gi_996703424_ref_NC_029264.1__45008	CGCCTGCGCCCGCGCCCGA	LOC9266221	-	GO:0005794(Golgi apparatus);GO:0008150(biological_process);GO:0016021(integral component of membrane);GO:0016757(transferase activity, transferring glycosyl groups)	-	[S]Function unknown	At1g04910	2	319-337	N
gi_996703424_ref_NC_029264.1__45008	CGCCTGCGCCCGCGCCCGA	LOC9267438	Os03g0356582	GO:0005524(ATP binding);GO:0005829(cytosol);GO:0005886(plasma membrane);GO:0006897(endocytosis);GO:0007164(establishment of tissue polarity);GO:0009827(plant-type cell wall modification);GO:0009846(pollen germination);GO:0009860(pollen tube growth);GO:0010118(stomatal movement);GO:0016308(1-phosphatidylinositol-4-phosphate 5-kinase activity);GO:0016324(apical plasma membrane);GO:0046488(phosphati…	ko00562(Inositol phosphate metabolism);ko04070(Phosphatidylinositol signaling system);ko04144(Endocytosis)	[S]Function unknown ;[T]Signal transduction mechanisms	PIP5K4	4	307-326	N
gi_996703424_ref_NC_029264.1__45008	CGCCTGCGCCCGCGCCCGA	LOC9267832	-	-	-	[S]Function unknown	-	4	58-76	N
gi_996703424_ref_NC_029264.1__45008	CGCCTGCGCCCGCGCCCGA	LOC9269116	-	-	-	-	-	4	371-389	N
gi_996703424_ref_NC_029264.1__45008	CGCCTGCGCCCGCGCCCGA	LOC9269174	-	GO:0005774(vacuolar membrane);GO:0006812(cation transport);GO:0008324(cation transmembrane transporter activity);GO:0015562(efflux transmembrane transporter activity);GO:0016020(membrane);GO:0016021(integral component of membrane);GO:0055085(transmembrane transport)	-	[P]Inorganic ion transport and metabolism	MTPC4	3	389-407	N
gi_996703424_ref_NC_029264.1__45008	CGCCTGCGCCCGCGCCCGA	LOC9269177	ABC transporter A family member 1	GO:0006869(lipid transport);GO:0042626(ATPase activity, coupled to transmembrane movement of substances);GO:0043231(intracellular membrane-bounded organelle)	ko02010(ABC transporters)	[V]Defense mechanisms	ABCA7	4	0-0	N
gi_996703424_ref_NC_029264.1__45008	CGCCTGCGCCCGCGCCCGA	LOC9269177	ABC transporter A family member 1	GO:0006869(lipid transport);GO:0042626(ATPase activity, coupled to transmembrane movement of substances);GO:0043231(intracellular membrane-bounded organelle)	ko02010(ABC transporters)	[V]Defense mechanisms	ABCA7	4	2510-2528	N
gi_996703424_ref_NC_029264.1__45008	CGCCTGCGCCCGCGCCCGA	LOC9269203	Os09g0482680	GO:0042781(3'-tRNA processing endoribonuclease activity)	ko03013(RNA transport)	[S]Function unknown	CPZ	4	323-341	N
gi_996703424_ref_NC_029264.1__45008	CGCCTGCGCCCGCGCCCGA	LOC9269490	-	GO:0003743(translation initiation factor activity);GO:0005737(cytoplasm);GO:0019827(stem cell population maintenance);GO:0048366(leaf development)	-	[J]Translation, ribosomal structure and biogenesis	PHN1	3	0-0	N
gi_996703424_ref_NC_029264.1__45008	CGCCTGCGCCCGCGCCCGA	LOC9269490	-	GO:0003743(translation initiation factor activity);GO:0005737(cytoplasm);GO:0019827(stem cell population maintenance);GO:0048366(leaf development)	-	[J]Translation, ribosomal structure and biogenesis	PHN1	3	750-767	N
gi_996703424_ref_NC_029264.1__45008	CGCCTGCGCCCGCGCCCGA	LOC9269534	-	GO:0005524(ATP binding);GO:0005525(GTP binding);GO:0008150(biological_process);GO:0009507(chloroplast);GO:0009570(chloroplast stroma);GO:0016887(ATPase activity);GO:0043022(ribosome binding);GO:0043023(ribosomal large subunit binding)	-	[J]Translation, ribosomal structure and biogenesis	ychF	4	259-278	N
gi_996703424_ref_NC_029264.1__45008	CGCCTGCGCCCGCGCCCGA	LOC9269956	transferase	GO:0005507(copper ion binding);GO:0005737(cytoplasm);GO:0008131(primary amine oxidase activity);GO:0009308(amine metabolic process);GO:0009507(chloroplast);GO:0016740(transferase activity);GO:0016747(transferase activity, transferring acyl groups other than amino-acyl groups);GO:0048038(quinone binding);GO:0055114(oxidation-reduction process)	ko00073(Cutin, suberine and wax biosynthesis)	[S]Function unknown	-	4	886-905	N
gi_996703424_ref_NC_029264.1__45008	CGCCTGCGCCCGCGCCCGA	LOC9270549	-	GO:0004722(protein serine/threonine phosphatase activity);GO:0005886(plasma membrane);GO:0006470(protein dephosphorylation);GO:0046872(metal ion binding)	-	[T]Signal transduction mechanisms	Os05g0457200	2.5	484-502	N
gi_996703424_ref_NC_029264.1__45008	CGCCTGCGCCCGCGCCCGA	LOC9270601	-	GO:0005575(cellular_component);GO:0006351(transcription, DNA-templated);GO:0006355(regulation of transcription, DNA-templated);GO:0019538(protein metabolic process)	-	[O]Posttranslational modification, protein turnover, chaperones	SMXL5	4	0-0	N
gi_996703424_ref_NC_029264.1__45008	CGCCTGCGCCCGCGCCCGA	LOC9270601	-	GO:0005575(cellular_component);GO:0006351(transcription, DNA-templated);GO:0006355(regulation of transcription, DNA-templated);GO:0019538(protein metabolic process)	-	[O]Posttranslational modification, protein turnover, chaperones	SMXL5	4	1717-1735	N
gi_996703424_ref_NC_029264.1__45008	CGCCTGCGCCCGCGCCCGA	LOC9270933	mannosyl-oligosaccharide 1	GO:0005886(plasma membrane);GO:0043161(proteasome-mediated ubiquitin-dependent protein catabolic process);GO:0048577(negative regulation of short-day photoperiodism, flowering);GO:0061630(ubiquitin protein ligase activity)	ko00510(N-Glycan biosynthesis);ko04141(Protein processing in endoplasmic reticulum)	[O]Posttranslational modification, protein turnover, chaperones	ATL22	4	169-186	N
gi_996703424_ref_NC_029264.1__45008	CGCCTGCGCCCGCGCCCGA	LOC9271223	-	-	-	[S]Function unknown	-	4	431-449	N
gi_996703424_ref_NC_029264.1__45008	CGCCTGCGCCCGCGCCCGA	LOC9271430	Similar to Flowering locus T3.	GO:0008429(phosphatidylethanolamine binding);GO:0009909(regulation of flower development);GO:0010229(inflorescence development);GO:0048510(regulation of timing of transition from vegetative to reproductive phase);GO:0048572(short-day photoperiodism);GO:0048575(short-day photoperiodism, flowering)	ko04712(Circadian rhythm - plant)	[S]Function unknown	HD3A	4	0-0	N
gi_996703424_ref_NC_029264.1__45008	CGCCTGCGCCCGCGCCCGA	LOC9271654	-	GO:0003674(molecular_function);GO:0005829(cytosol);GO:0008150(biological_process)	-	[S]Function unknown	LIC_13295	3.5	306-324	N
gi_996703424_ref_NC_029264.1__45008	CGCCTGCGCCCGCGCCCGA	LOC9272012	-	-	-	-	-	3.5	242-261	N
gi_996703424_ref_NC_029264.1__45008	CGCCTGCGCCCGCGCCCGA	LOC9272258	-	GO:0005634(nucleus)	-	[S]Function unknown	-	3	157-175	N
gi_996703424_ref_NC_029264.1__45008	CGCCTGCGCCCGCGCCCGA	LOC9272392	-	GO:0005215(transporter activity);GO:0005886(plasma membrane);GO:0006810(transport)	-	[S]Function unknown	At2g40090	3.5	160-178	N
gi_996703424_ref_NC_029264.1__45008	CGCCTGCGCCCGCGCCCGA	LOC9272576	-	GO:0003674(molecular_function);GO:0005739(mitochondrion);GO:0008150(biological_process)	-	[S]Function unknown	-	3.5	0-0	N
gi_996703424_ref_NC_029264.1__45008	CGCCTGCGCCCGCGCCCGA	LOC9272576	-	GO:0003674(molecular_function);GO:0005739(mitochondrion);GO:0008150(biological_process)	-	[S]Function unknown	-	3.5	284-302	N
gi_996703424_ref_NC_029264.1__45008	CGCCTGCGCCCGCGCCCGA	TCONS_00019413	lysosomal alpha-mannosidase-like	GO:0003674(molecular_function);GO:0005575(cellular_component);GO:0006351(transcription, DNA-templated);GO:0006355(regulation of transcription, DNA-templated);GO:0008150(biological_process)	ko00511(Other glycan degradation)	[S]Function unknown	ART2	2	232-251	N
gi_996703424_ref_NC_029264.1__45008	CGCCTGCGCCCGCGCCCGA	TCONS_00027911	-	-	-	-	-	4	113-131	N
gi_996703424_ref_NC_029264.1__45008	CGCCTGCGCCCGCGCCCGA	TCONS_00030019	-	-	-	-	-	4	894-913	N
gi_996703424_ref_NC_029264.1__45008	CGCCTGCGCCCGCGCCCGA	TCONS_00032881	flavonoid hydroxylase	GO:0016020(membrane);GO:0016709(oxidoreductase activity, acting on paired donors, with incorporation or reduction of molecular oxygen, NAD(P)H as one donor, and incorporation of one atom of oxygen);GO:0044550(secondary metabolite biosynthetic process)	ko00941(Flavonoid biosynthesis);ko00944(Flavone and flavonol biosynthesis)	[G]Carbohydrate transport and metabolism	CYP93A3	3	229-248	N
gi_996703424_ref_NC_029264.1__45008	CGCCTGCGCCCGCGCCCGA	TCONS_00035234	-	-	-	[S]Function unknown	-	4	281-298	N
gi_996703424_ref_NC_029264.1__45008	CGCCTGCGCCCGCGCCCGA	TCONS_00056334	-	-	-	-	-	4	379-396	N
gi_996703424_ref_NC_029264.1__45008	CGCCTGCGCCCGCGCCCGA	TCONS_00067183	-	-	-	-	-	4	1141-1159	N
gi_996703424_ref_NC_029264.1__45008	CGCCTGCGCCCGCGCCCGA	TCONS_00067184	-	-	-	-	-	4	1086-1104	N
gi_996703424_ref_NC_029264.1__46071	ATTTAGAGATGCTGTTGGAGATGC	LOC107281377	-	GO:0009813(flavonoid biosynthetic process);GO:0043231(intracellular membrane-bounded organelle);GO:0052696(flavonoid glucuronidation);GO:0080043(quercetin 3-O-glucosyltransferase activity);GO:0080044(quercetin 7-O-glucosyltransferase activity)	-	[S]Function unknown	-	4	2216-2239	N
gi_996703424_ref_NC_029264.1__46071	ATTTAGAGATGCTGTTGGAGATGC	LOC4349423	Similar to octopine synthase binding factor3.	GO:0004842(ubiquitin-protein transferase activity);GO:0019005(SCF ubiquitin ligase complex);GO:0031146(SCF-dependent proteasomal ubiquitin-dependent protein catabolic process)	ko04075(Plant hormone signal transduction)	[S]Function unknown	TGAL3	4	113-136	N
gi_996703424_ref_NC_029264.1__46071	ATTTAGAGATGCTGTTGGAGATGC	LOC9270289	-	GO:0003677(DNA binding);GO:0005634(nucleus);GO:0006351(transcription, DNA-templated);GO:0006355(regulation of transcription, DNA-templated)	-	[S]Function unknown	AHL24	4	1597-1620	N
gi_996703425_ref_NC_029263.1__40859	TCTTTAGTCCCGGTTGGTAACACC	LOC107276656	serine/threonine-protein kinase PBS1-like	GO:0004672(protein kinase activity);GO:0005524(ATP binding);GO:0005886(plasma membrane);GO:0006468(protein phosphorylation);GO:0009506(plasmodesma);GO:0016301(kinase activity)	ko04626(Plant-pathogen interaction)	[T]Signal transduction mechanisms	At3g15890	4	0-0	N
gi_996703425_ref_NC_029263.1__40859	TCTTTAGTCCCGGTTGGTAACACC	LOC107276656	serine/threonine-protein kinase PBS1-like	GO:0004672(protein kinase activity);GO:0005524(ATP binding);GO:0005886(plasma membrane);GO:0006468(protein phosphorylation);GO:0009506(plasmodesma);GO:0016301(kinase activity)	ko04626(Plant-pathogen interaction)	[T]Signal transduction mechanisms	At3g15890	4	1599-1622	N
gi_996703425_ref_NC_029263.1__40859	TCTTTAGTCCCGGTTGGTAACACC	LOC107276773	Ubiquitin supergroup domain containing protein.	GO:0005634(nucleus);GO:0016925(protein sumoylation);GO:0031386(protein tag)	ko03013(RNA transport)	[O]Posttranslational modification, protein turnover, chaperones	SUMO2	4	983-1006	N
gi_996703425_ref_NC_029263.1__40859	TCTTTAGTCCCGGTTGGTAACACC	LOC107278346	-	-	-	-	-	1	959-982	N
gi_996703425_ref_NC_029263.1__40859	TCTTTAGTCCCGGTTGGTAACACC	LOC107278355	Pentatricopeptide repeat superfamily protein isoform 1	GO:0005739(mitochondrion);GO:0008150(biological_process)	ko01212(Fatty acid metabolism);ko00062(Fatty acid elongation)	[S]Function unknown	PCMP-E99	3	0-0	N
gi_996703425_ref_NC_029263.1__40859	TCTTTAGTCCCGGTTGGTAACACC	LOC107278355	Pentatricopeptide repeat superfamily protein isoform 1	GO:0005739(mitochondrion);GO:0008150(biological_process)	ko01212(Fatty acid metabolism);ko00062(Fatty acid elongation)	[S]Function unknown	PCMP-E99	3	4878-4901	N
gi_996703425_ref_NC_029263.1__40859	TCTTTAGTCCCGGTTGGTAACACC	LOC112936852	-	-	-	-	-	2.5	1347-1369	N
gi_996703425_ref_NC_029263.1__40859	TCTTTAGTCCCGGTTGGTAACACC	LOC4329786	protein PHYLLO	GO:0005739(mitochondrion);GO:0009063(cellular amino acid catabolic process);GO:0009234(menaquinone biosynthetic process);GO:0016021(integral component of membrane);GO:0030976(thiamine pyrophosphate binding);GO:0031969(chloroplast membrane);GO:0042372(phylloquinone biosynthetic process);GO:0042550(photosystem I stabilization);GO:0046872(metal ion binding);GO:0070204(2-succinyl-5-enolpyruvyl-6-hydr…	ko00130(Ubiquinone and other terpenoid-quinone biosynthesis)	[S]Function unknown ;[H]Coenzyme transport and metabolism	PHYLLO	2.5	0-0	N
gi_996703425_ref_NC_029263.1__40859	TCTTTAGTCCCGGTTGGTAACACC	LOC4335182	-	-	-	[S]Function unknown	-	4	1768-1791	N
gi_996703425_ref_NC_029263.1__40859	TCTTTAGTCCCGGTTGGTAACACC	LOC4335495	-	-	-	-	-	3.5	1036-1058	N
gi_996703425_ref_NC_029263.1__42715	CCAAACCTGGCTCTGATACCA	LOC112938348	uncharacterized LOC104602841	GO:0000719(photoreactive repair);GO:0003904(deoxyribodipyrimidine photo-lyase activity)	ko04070(Phosphatidylinositol signaling system)	[L]Replication, recombination and repair	TY3B-G	4	1564-1585	N
gi_996703425_ref_NC_029263.1__42715	CCAAACCTGGCTCTGATACCA	LOC4329438	molybdate synthesis cofactor 5	GO:0005829(cytosol);GO:0061503(tRNA threonylcarbamoyladenosine dehydratase);GO:0061504(cyclic threonylcarbamoyladenosine biosynthetic process);GO:0071566(UFM1 activating enzyme activity);GO:0071569(protein ufmylation)	ko04122(Sulfur relay system)	[H]Coenzyme transport and metabolism	Os02g0506500	4	0-0	N
gi_996703425_ref_NC_029263.1__42715	CCAAACCTGGCTCTGATACCA	LOC4329438	molybdate synthesis cofactor 5	GO:0005829(cytosol);GO:0061503(tRNA threonylcarbamoyladenosine dehydratase);GO:0061504(cyclic threonylcarbamoyladenosine biosynthetic process);GO:0071566(UFM1 activating enzyme activity);GO:0071569(protein ufmylation)	ko04122(Sulfur relay system)	[H]Coenzyme transport and metabolism	Os02g0506500	4	411-430	N
gi_996703425_ref_NC_029263.1__42715	CCAAACCTGGCTCTGATACCA	LOC4332069	-	GO:0006855(drug transmembrane transport);GO:0015238(drug transmembrane transporter activity)	-	[V]Defense mechanisms	DTX42	4	0-0	N
gi_996703425_ref_NC_029263.1__42715	CCAAACCTGGCTCTGATACCA	LOC4332069	-	GO:0006855(drug transmembrane transport);GO:0015238(drug transmembrane transporter activity)	-	[V]Defense mechanisms	DTX42	4	122-141	N
gi_996703425_ref_NC_029263.1__42715	CCAAACCTGGCTCTGATACCA	LOC4332244	-	GO:0003674(molecular_function);GO:0005634(nucleus);GO:0008150(biological_process)	-	[S]Function unknown	-	4	1864-1884	N
gi_996703425_ref_NC_029263.1__42715	CCAAACCTGGCTCTGATACCA	LOC9266127	-	-	-	-	-	4	367-387	N
gi_996703425_ref_NC_029263.1__43754	ATGTCCGACTGCGAAAATAAGACC	LOC107278528	anthranilate O-methyltransferase 2-like	GO:0005634(nucleus);GO:0008168(methyltransferase activity);GO:0008757(S-adenosylmethionine-dependent methyltransferase activity);GO:0032259(methylation)	ko00592(alpha-Linolenic acid metabolism)	-	AAMT3	4	939-962	N
gi_996703425_ref_NC_029263.1__43754	ATGTCCGACTGCGAAAATAAGACC	LOC4332795	-	GO:0005887(integral component of plasma membrane);GO:0008643(carbohydrate transport);GO:0016021(integral component of membrane);GO:0051119(sugar transmembrane transporter activity)	-	[U]Intracellular trafficking, secretion, and vesicular transport	SWEET16	3.5	0-0	N
gi_996703425_ref_NC_029263.1__43754	ATGTCCGACTGCGAAAATAAGACC	LOC4332795	-	GO:0005887(integral component of plasma membrane);GO:0008643(carbohydrate transport);GO:0016021(integral component of membrane);GO:0051119(sugar transmembrane transporter activity)	-	[U]Intracellular trafficking, secretion, and vesicular transport	SWEET16	3.5	972-995	N
gi_996703425_ref_NC_029263.1__44104	CAAAATTTTCCATGCACTTCGA	LOC107281437	-	GO:0000166(nucleotide binding);GO:0005515(protein binding);GO:0005634(nucleus);GO:0008150(biological_process);GO:0080008(Cul4-RING E3 ubiquitin ligase complex)	-	[S]Function unknown	iqw1	4	860-881	N
gi_996703425_ref_NC_029263.1__44104	CAAAATTTTCCATGCACTTCGA	LOC4328330	DNA-directed RNA polymerase II subunit 1	GO:0001056(RNA polymerase III activity);GO:0005666(DNA-directed RNA polymerase III complex)	ko00230(Purine metabolism);ko00240(Pyrimidine metabolism);ko03020(RNA polymerase)	[K]Transcription	NRPE1	3.5	5799-5820	N
gi_996703425_ref_NC_029263.1__44104	CAAAATTTTCCATGCACTTCGA	LOC4334575	-	GO:0005794(Golgi apparatus);GO:0016413(O-acetyltransferase activity);GO:0071554(cell wall organization or biogenesis)	-	[S]Function unknown	TBL33	4	879-900	N
gi_996703425_ref_NC_029263.1__44104	CAAAATTTTCCATGCACTTCGA	LOC4350870	-	GO:0003674(molecular_function);GO:0005634(nucleus);GO:0005777(peroxisome);GO:0008150(biological_process)	-	[S]Function unknown	At1g26930	4	33-54	N
gi_996703426_ref_NC_029262.1__37884	AAAATGCATGGGGAATTATGGT	LOC4336383	Os04g0512300	GO:0003779(actin binding);GO:0005198(structural molecule activity);GO:0005515(protein binding);GO:0005737(cytoplasm);GO:0005885(Arp2/3 protein complex);GO:0007015(actin filament organization);GO:0010090(trichome morphogenesis);GO:0034314(Arp2/3 complex-mediated actin nucleation);GO:0042995(cell projection)	ko04144(Endocytosis)	[S]Function unknown	ARPC2B	3.5	0-0	N
gi_996703426_ref_NC_029262.1__37884	AAAATGCATGGGGAATTATGGT	LOC4336383	Os04g0512300	GO:0003779(actin binding);GO:0005198(structural molecule activity);GO:0005515(protein binding);GO:0005737(cytoplasm);GO:0005885(Arp2/3 protein complex);GO:0007015(actin filament organization);GO:0010090(trichome morphogenesis);GO:0034314(Arp2/3 complex-mediated actin nucleation);GO:0042995(cell projection)	ko04144(Endocytosis)	[S]Function unknown	ARPC2B	3.5	577-597	N
gi_996703426_ref_NC_029262.1__37884	AAAATGCATGGGGAATTATGGT	LOC4337185	-	GO:0005634(nucleus);GO:0005739(mitochondrion)	-	[S]Function unknown	-	4	0-0	N
gi_996703426_ref_NC_029262.1__37884	AAAATGCATGGGGAATTATGGT	LOC4351875	Os12g0244100	GO:0005515(protein binding);GO:0005524(ATP binding);GO:0005622(intracellular);GO:0005623(cell);GO:0005634(nucleus);GO:0005739(mitochondrion);GO:0006457(protein folding);GO:0009408(response to heat);GO:0009409(response to cold);GO:0009507(chloroplast);GO:0009532(plastid stroma);GO:0009570(chloroplast stroma);GO:0009579(thylakoid);GO:0009941(chloroplast envelope);GO:0016032(viral process);GO:004503…	ko03040(Spliceosome);ko04141(Protein processing in endoplasmic reticulum);ko04144(Endocytosis)	[O]Posttranslational modification, protein turnover, chaperones	HSP70	4	2484-2506	N
gi_996703426_ref_NC_029262.1__37884	AAAATGCATGGGGAATTATGGT	LOC9270457	DNA-directed RNA polymerase I subunit rpa2	GO:0001054(RNA polymerase I activity);GO:0005736(DNA-directed RNA polymerase I complex)	ko00230(Purine metabolism);ko00240(Pyrimidine metabolism);ko03020(RNA polymerase)	[K]Transcription	NRPA2	3.5	0-0	N
gi_996703426_ref_NC_029262.1__40507	TGTGGAGATGCGGGGTAT	LOC107275690	uncharacterized LOC102704056	GO:0010052(guard cell differentiation)	ko00230(Purine metabolism);ko00240(Pyrimidine metabolism);ko03030(DNA replication);ko03410(Base excision repair);ko03420(Nucleotide excision repair);ko03440(Homologous recombination)	[S]Function unknown	EPF2	4	0-0	N
gi_996703426_ref_NC_029262.1__40507	TGTGGAGATGCGGGGTAT	LOC107275690	uncharacterized LOC102704056	GO:0010052(guard cell differentiation)	ko00230(Purine metabolism);ko00240(Pyrimidine metabolism);ko03030(DNA replication);ko03410(Base excision repair);ko03420(Nucleotide excision repair);ko03440(Homologous recombination)	[S]Function unknown	EPF2	4	159-175	N
gi_996703426_ref_NC_029262.1__40507	TGTGGAGATGCGGGGTAT	LOC107275701	-	GO:0003674(molecular_function);GO:0005634(nucleus);GO:0008150(biological_process)	-	-	At3g49030	4	656-672	N
gi_996703426_ref_NC_029262.1__40507	TGTGGAGATGCGGGGTAT	LOC107277288	-	-	-	-	-	4	400-418	N
gi_996703426_ref_NC_029262.1__40507	TGTGGAGATGCGGGGTAT	LOC107277669	serine/threonine-protein kinase PBS1-like	GO:0004674(protein serine/threonine kinase activity);GO:0005886(plasma membrane);GO:0007166(cell surface receptor signaling pathway)	ko04626(Plant-pathogen interaction)	[T]Signal transduction mechanisms	WAK2	4	479-497	N
gi_996703426_ref_NC_029262.1__40507	TGTGGAGATGCGGGGTAT	LOC107277801	uncharacterized LOC104900389	GO:0006952(defense response)	ko03013(RNA transport)	[S]Function unknown	At3g14260	2.5	2132-2149	N
gi_996703426_ref_NC_029262.1__40507	TGTGGAGATGCGGGGTAT	LOC107278022	-	-	-	[S]Function unknown	-	3.5	114-131	N
gi_996703426_ref_NC_029262.1__40507	TGTGGAGATGCGGGGTAT	LOC107279623	-	-	-	-	-	4	251-267	N
gi_996703426_ref_NC_029262.1__40507	TGTGGAGATGCGGGGTAT	LOC107280290	-	GO:0004842(ubiquitin-protein transferase activity);GO:0019005(SCF ubiquitin ligase complex);GO:0031146(SCF-dependent proteasomal ubiquitin-dependent protein catabolic process)	-	-	-	4	431-449	N
gi_996703426_ref_NC_029262.1__40507	TGTGGAGATGCGGGGTAT	LOC112936036	-	GO:0005507(copper ion binding);GO:0005739(mitochondrion);GO:0005743(mitochondrial inner membrane);GO:0008535(respiratory chain complex IV assembly);GO:0009793(embryo development ending in seed dormancy);GO:0016021(integral component of membrane);GO:0033617(mitochondrial respiratory chain complex IV assembly)	-	[S]Function unknown	HCC1	3.5	0-0	N
gi_996703426_ref_NC_029262.1__40507	TGTGGAGATGCGGGGTAT	LOC112936036	-	GO:0005507(copper ion binding);GO:0005739(mitochondrion);GO:0005743(mitochondrial inner membrane);GO:0008535(respiratory chain complex IV assembly);GO:0009793(embryo development ending in seed dormancy);GO:0016021(integral component of membrane);GO:0033617(mitochondrial respiratory chain complex IV assembly)	-	[S]Function unknown	HCC1	3.5	824-841	N
gi_996703426_ref_NC_029262.1__40507	TGTGGAGATGCGGGGTAT	LOC4327401	flavonol synthase/flavanone 3-hydroxylase-like	GO:0051213(dioxygenase activity)	ko00941(Flavonoid biosynthesis)	[S]Function unknown	At5g05600	4	0-0	N
gi_996703426_ref_NC_029262.1__40507	TGTGGAGATGCGGGGTAT	LOC4327827	-	GO:0003674(molecular_function);GO:0008150(biological_process);GO:0009507(chloroplast);GO:0016021(integral component of membrane)	-	[S]Function unknown	-	4	240-257	N
gi_996703426_ref_NC_029262.1__40507	TGTGGAGATGCGGGGTAT	LOC4327945	-	GO:0003674(molecular_function);GO:0005634(nucleus);GO:0008150(biological_process)	-	[S]Function unknown	-	4	689-705	N
gi_996703426_ref_NC_029262.1__40507	TGTGGAGATGCGGGGTAT	LOC4328101	4-coumarate--CoA ligase-like 9	GO:0003824(catalytic activity);GO:0005739(mitochondrion);GO:0005777(peroxisome);GO:0006631(fatty acid metabolic process);GO:0008152(metabolic process);GO:0016208(AMP binding);GO:0016874(ligase activity)	ko00360(Phenylalanine metabolism);ko00130(Ubiquinone and other terpenoid-quinone biosynthesis);ko00940(Phenylpropanoid biosynthesis)	[I]Lipid transport and metabolism ;[Q]Secondary metabolites biosynthesis, transport and catabolism	AAE1	4	1280-1296	N
gi_996703426_ref_NC_029262.1__40507	TGTGGAGATGCGGGGTAT	LOC4328458	-	GO:0000139(Golgi membrane);GO:0005789(endoplasmic reticulum membrane);GO:0005794(Golgi apparatus);GO:0015914(phospholipid transport);GO:0016020(membrane);GO:0016021(integral component of membrane);GO:0031902(late endosome membrane)	-	[D]Cell cycle control, cell division, chromosome partitioning ;[K]Transcription ;[T]Signal transduction mechanisms	ALIS1	3	245-263	N
gi_996703426_ref_NC_029262.1__40507	TGTGGAGATGCGGGGTAT	LOC4328900	Os02g0252100	GO:0000166(nucleotide binding);GO:0000398(mRNA splicing, via spliceosome);GO:0003723(RNA binding);GO:0005515(protein binding);GO:0005634(nucleus);GO:0005681(spliceosomal complex);GO:0005829(cytosol);GO:0008380(RNA splicing);GO:0016607(nuclear speck)	ko03040(Spliceosome)	[S]Function unknown	SCL30A	4	644-661	N
gi_996703426_ref_NC_029262.1__40507	TGTGGAGATGCGGGGTAT	LOC4329158	ATP-binding cassette sub-family G member 2	GO:0005886(plasma membrane);GO:0016021(integral component of membrane);GO:0042626(ATPase activity, coupled to transmembrane movement of substances)	ko02010(ABC transporters)	[V]Defense mechanisms	ABCG40	4	2173-2190	N
gi_996703426_ref_NC_029262.1__40507	TGTGGAGATGCGGGGTAT	LOC4330973	-	GO:0004842(ubiquitin-protein transferase activity);GO:0005515(protein binding);GO:0006511(ubiquitin-dependent protein catabolic process);GO:0008270(zinc ion binding);GO:0009733(response to auxin);GO:0010311(lateral root formation);GO:0010366(negative regulation of ethylene biosynthetic process);GO:0016567(protein ubiquitination);GO:0016874(ligase activity);GO:0051865(protein autoubiquitination)	-	[S]Function unknown	XBOS32	3.5	0-0	N
gi_996703426_ref_NC_029262.1__40507	TGTGGAGATGCGGGGTAT	LOC4330973	-	GO:0004842(ubiquitin-protein transferase activity);GO:0005515(protein binding);GO:0006511(ubiquitin-dependent protein catabolic process);GO:0008270(zinc ion binding);GO:0009733(response to auxin);GO:0010311(lateral root formation);GO:0010366(negative regulation of ethylene biosynthetic process);GO:0016567(protein ubiquitination);GO:0016874(ligase activity);GO:0051865(protein autoubiquitination)	-	[S]Function unknown	XBOS32	3.5	29-45	N
gi_996703426_ref_NC_029262.1__40507	TGTGGAGATGCGGGGTAT	LOC4331099	-	GO:0005634(nucleus);GO:0009299(mRNA transcription);GO:0009886(post-embryonic morphogenesis)	-	[S]Function unknown	OsI_09389	3.5	1366-1382	N
gi_996703426_ref_NC_029262.1__40507	TGTGGAGATGCGGGGTAT	LOC4331585	putative ABC transporter C family member 15	GO:0055085(transmembrane transport)	ko02010(ABC transporters)	[V]Defense mechanisms	ABCC13	2.5	208-226	N
gi_996703426_ref_NC_029262.1__40507	TGTGGAGATGCGGGGTAT	LOC4331904	Vacuolar protein sorting-associated protein 45-like protein	GO:0003735(structural constituent of ribosome);GO:0006412(translation)	ko04144(Endocytosis)	[S]Function unknown	At5g64970	4	554-571	N
gi_996703426_ref_NC_029262.1__40507	TGTGGAGATGCGGGGTAT	LOC4332629	-	GO:0003674(molecular_function);GO:0008150(biological_process);GO:0016020(membrane);GO:0016021(integral component of membrane);GO:0044351(macropinocytosis)	-	[S]Function unknown	-	4	370-388	N
gi_996703426_ref_NC_029262.1__40507	TGTGGAGATGCGGGGTAT	LOC4332643	-	GO:0003674(molecular_function);GO:0008150(biological_process);GO:0016021(integral component of membrane)	-	[S]Function unknown	-	4	0-0	N
gi_996703426_ref_NC_029262.1__40507	TGTGGAGATGCGGGGTAT	LOC4332643	-	GO:0003674(molecular_function);GO:0008150(biological_process);GO:0016021(integral component of membrane)	-	[S]Function unknown	-	4	48-66	N
gi_996703426_ref_NC_029262.1__40507	TGTGGAGATGCGGGGTAT	LOC4335099	benzoxazin 6	GO:0051213(dioxygenase activity)	ko00402(Benzoxazinoid biosynthesis)	[S]Function unknown	At1g06640	4	227-245	N
gi_996703426_ref_NC_029262.1__40507	TGTGGAGATGCGGGGTAT	LOC4335171	-	GO:0003674(molecular_function);GO:0005634(nucleus);GO:0008150(biological_process)	-	[S]Function unknown	At3g26922	2.5	1107-1124	N
gi_996703426_ref_NC_029262.1__40507	TGTGGAGATGCGGGGTAT	LOC4336365	uncharacterized LOC101510142	GO:0005887(integral component of plasma membrane);GO:0008519(ammonium transmembrane transporter activity);GO:0015695(organic cation transport);GO:0015696(ammonium transport);GO:0019740(nitrogen utilization);GO:0072488(ammonium transmembrane transport)	ko03018(RNA degradation)	[P]Inorganic ion transport and metabolism	AMT1-1	4	1459-1476	N
gi_996703426_ref_NC_029262.1__40507	TGTGGAGATGCGGGGTAT	LOC4336598	-	GO:0005575(cellular_component)	-	[S]Function unknown	-	3	156-174	N
gi_996703426_ref_NC_029262.1__40507	TGTGGAGATGCGGGGTAT	LOC4336645	Os04g0559400	GO:0003824(catalytic activity);GO:0004084(branched-chain-amino-acid transaminase activity);GO:0005829(cytosol);GO:0009081(branched-chain amino acid metabolic process);GO:0009097(isoleucine biosynthetic process);GO:0009098(leucine biosynthetic process);GO:0009099(valine biosynthetic process);GO:0009507(chloroplast);GO:0009570(chloroplast stroma);GO:0052654(L-leucine transaminase activity);GO:00526…	ko01210(2-Oxocarboxylic acid metabolism);ko01230(Biosynthesis of amino acids);ko00270(Cysteine and methionine metabolism);ko00280(Valine, leucine and isoleucine degradation);ko00290(Valine, leucine and isoleucine biosynthesis);ko00770(Pantothenate and CoA biosynthesis)	[E]Amino acid transport and metabolism	BCAT5	4	0-0	N
gi_996703426_ref_NC_029262.1__40507	TGTGGAGATGCGGGGTAT	LOC4336645	Os04g0559400	GO:0003824(catalytic activity);GO:0004084(branched-chain-amino-acid transaminase activity);GO:0005829(cytosol);GO:0009081(branched-chain amino acid metabolic process);GO:0009097(isoleucine biosynthetic process);GO:0009098(leucine biosynthetic process);GO:0009099(valine biosynthetic process);GO:0009507(chloroplast);GO:0009570(chloroplast stroma);GO:0052654(L-leucine transaminase activity);GO:00526…	ko01210(2-Oxocarboxylic acid metabolism);ko01230(Biosynthesis of amino acids);ko00270(Cysteine and methionine metabolism);ko00280(Valine, leucine and isoleucine degradation);ko00290(Valine, leucine and isoleucine biosynthesis);ko00770(Pantothenate and CoA biosynthesis)	[E]Amino acid transport and metabolism	BCAT5	4	116-133	N
gi_996703426_ref_NC_029262.1__40507	TGTGGAGATGCGGGGTAT	LOC4337382	probable ribose-5-phosphate isomerase 2	GO:0005886(plasma membrane);GO:0006857(oligopeptide transport);GO:0015198(oligopeptide transporter activity);GO:0016021(integral component of membrane);GO:0055085(transmembrane transport)	ko01200(Carbon metabolism);ko01230(Biosynthesis of amino acids);ko00030(Pentose phosphate pathway);ko00710(Carbon fixation in photosynthetic organisms)	[S]Function unknown	YSL10	4	1740-1758	N
gi_996703426_ref_NC_029262.1__40507	TGTGGAGATGCGGGGTAT	LOC4337547	-	-	-	[U]Intracellular trafficking, secretion, and vesicular transport	-	3.5	0-0	N
gi_996703426_ref_NC_029262.1__40507	TGTGGAGATGCGGGGTAT	LOC4337547	-	-	-	[U]Intracellular trafficking, secretion, and vesicular transport	-	3.5	2843-2861	N
gi_996703426_ref_NC_029262.1__40507	TGTGGAGATGCGGGGTAT	LOC4338099	-	-	-	[S]Function unknown	-	3	1684-1701	N
gi_996703426_ref_NC_029262.1__40507	TGTGGAGATGCGGGGTAT	LOC4339191	-	GO:0005768(endosome);GO:0005794(Golgi apparatus);GO:0005802(trans-Golgi network);GO:0005886(plasma membrane);GO:0008514(organic anion transmembrane transporter activity);GO:0008643(carbohydrate transport);GO:0016021(integral component of membrane)	-	[S]Function unknown	At4g32390	4	367-385	N
gi_996703426_ref_NC_029262.1__40507	TGTGGAGATGCGGGGTAT	LOC4342695	40S ribosomal protein S2-4-like	GO:0003735(structural constituent of ribosome);GO:0006412(translation);GO:0022627(cytosolic small ribosomal subunit)	ko03010(Ribosome)	[J]Translation, ribosomal structure and biogenesis	RPS2D	3	15-33	N
gi_996703426_ref_NC_029262.1__40507	TGTGGAGATGCGGGGTAT	LOC4343526	-	GO:0005886(plasma membrane);GO:0016567(protein ubiquitination)	-	[S]Function unknown	At3g22104	3.5	0-0	N
gi_996703426_ref_NC_029262.1__40507	TGTGGAGATGCGGGGTAT	LOC4343526	-	GO:0005886(plasma membrane);GO:0016567(protein ubiquitination)	-	[S]Function unknown	At3g22104	3.5	1024-1041	N
gi_996703426_ref_NC_029262.1__40507	TGTGGAGATGCGGGGTAT	LOC4344389	uncharacterized LOC100273207	GO:0006629(lipid metabolic process);GO:0006633(fatty acid biosynthetic process);GO:0006636(unsaturated fatty acid biosynthetic process);GO:0009266(response to temperature stimulus);GO:0009507(chloroplast);GO:0009941(chloroplast envelope);GO:0016021(integral component of membrane);GO:0016717(oxidoreductase activity, acting on paired donors, with oxidation of a pair of donors resulting in the reduc…	ko01212(Fatty acid metabolism);ko01040(Biosynthesis of unsaturated fatty acids)	[I]Lipid transport and metabolism	FAD7A-1	4	838-855	N
gi_996703426_ref_NC_029262.1__40507	TGTGGAGATGCGGGGTAT	LOC4344564	Os08g0126300	GO:0003677(DNA binding);GO:0004365(glyceraldehyde-3-phosphate dehydrogenase (NAD+) (phosphorylating) activity);GO:0005507(copper ion binding);GO:0005634(nucleus);GO:0005737(cytoplasm);GO:0005739(mitochondrion);GO:0005740(mitochondrial envelope);GO:0005774(vacuolar membrane);GO:0005794(Golgi apparatus);GO:0005829(cytosol);GO:0005886(plasma membrane);GO:0006094(gluconeogenesis);GO:0006096(glycolyti…	ko01200(Carbon metabolism);ko01230(Biosynthesis of amino acids);ko00010(Glycolysis / Gluconeogenesis);ko00710(Carbon fixation in photosynthetic organisms)	[G]Carbohydrate transport and metabolism	GAPC1	3.5	169-185	N
gi_996703426_ref_NC_029262.1__40507	TGTGGAGATGCGGGGTAT	LOC4344622	-	GO:0005794(Golgi apparatus);GO:0008150(biological_process);GO:0016021(integral component of membrane);GO:0016740(transferase activity);GO:0016757(transferase activity, transferring glycosyl groups)	-	[S]Function unknown	-	3	835-851	N
gi_996703426_ref_NC_029262.1__40507	TGTGGAGATGCGGGGTAT	LOC4344716	Os08g0159900	GO:0000398(mRNA splicing, via spliceosome);GO:0004004(ATP-dependent RNA helicase activity);GO:0010468(regulation of gene expression);GO:0010501(RNA secondary structure unwinding)	ko03040(Spliceosome)	[L]Replication, recombination and repair	Os08g0159900	4	31-48	N
gi_996703426_ref_NC_029262.1__40507	TGTGGAGATGCGGGGTAT	LOC4345706	Os08g0445700	GO:0003825(alpha,alpha-trehalose-phosphate synthase (UDP-forming) activity);GO:0004805(trehalose-phosphatase activity);GO:0005634(nucleus);GO:0005992(trehalose biosynthetic process);GO:0016757(transferase activity, transferring glycosyl groups)	ko00500(Starch and sucrose metabolism)	[G]Carbohydrate transport and metabolism	TPS9	4	413-431	N
gi_996703426_ref_NC_029262.1__40507	TGTGGAGATGCGGGGTAT	LOC4345903	-	-	-	-	-	3	896-912	N
gi_996703426_ref_NC_029262.1__40507	TGTGGAGATGCGGGGTAT	LOC4345972	hypothetical protein	GO:0000166(nucleotide binding);GO:0003676(nucleic acid binding);GO:0003723(RNA binding);GO:0005634(nucleus);GO:0006397(mRNA processing)	ko03015(mRNA surveillance pathway)	[S]Function unknown	-	4	44-60	N
gi_996703426_ref_NC_029262.1__40507	TGTGGAGATGCGGGGTAT	LOC4346935	-	GO:0003674(molecular_function);GO:0005634(nucleus)	-	[S]Function unknown	-	3.5	312-329	N
gi_996703426_ref_NC_029262.1__40507	TGTGGAGATGCGGGGTAT	LOC4346951	-	GO:0005876(spindle microtubule);GO:0007067(mitotic nuclear division);GO:0009524(phragmoplast);GO:0051011(microtubule minus-end binding);GO:0051225(spindle assembly);GO:0051301(cell division);GO:0070652(HAUS complex)	-	[S]Function unknown	2019-08-05	3.5	1935-1952	N
gi_996703426_ref_NC_029262.1__40507	TGTGGAGATGCGGGGTAT	LOC4348499	-	GO:0005507(copper ion binding);GO:0070207(protein homotrimerization)	-	[P]Inorganic ion transport and metabolism	CUTA1	3	626-643	N
gi_996703426_ref_NC_029262.1__40507	TGTGGAGATGCGGGGTAT	LOC4348519	Similar to Red chlorophyll catabolite reductase [Oryza sativa (japonica cultivar-group)].	GO:0005515(protein binding);GO:0005737(cytoplasm);GO:0005739(mitochondrion);GO:0005829(cytosol);GO:0009507(chloroplast);GO:0009535(chloroplast thylakoid membrane);GO:0009570(chloroplast stroma);GO:0009814(defense response, incompatible interaction);GO:0009941(chloroplast envelope);GO:0010363(regulation of plant-type hypersensitive response);GO:0015996(chlorophyll catabolic process);GO:0043067(reg…	ko00860(Porphyrin and chlorophyll metabolism)	[O]Posttranslational modification, protein turnover, chaperones	rccR	4	814-831	N
gi_996703426_ref_NC_029262.1__40507	TGTGGAGATGCGGGGTAT	LOC4348620	uncharacterized LOC105650214	GO:0003674(molecular_function);GO:0005737(cytoplasm);GO:0008150(biological_process);GO:0016021(integral component of membrane)	ko00073(Cutin, suberine and wax biosynthesis)	[S]Function unknown	MYOB5	4	1879-1896	N
gi_996703426_ref_NC_029262.1__40507	TGTGGAGATGCGGGGTAT	LOC4350184	hypothetical protein	GO:0004674(protein serine/threonine kinase activity);GO:0005524(ATP binding);GO:0005576(extracellular region);GO:0005773(vacuole);GO:0005886(plasma membrane);GO:0006468(protein phosphorylation);GO:0016021(integral component of membrane);GO:0016301(kinase activity)	ko04626(Plant-pathogen interaction)	[S]Function unknown	At5g49770	4	1978-1995	N
gi_996703426_ref_NC_029262.1__40507	TGTGGAGATGCGGGGTAT	LOC4351262	PTI1-like tyrosine-protein kinase 2	GO:0004674(protein serine/threonine kinase activity);GO:0005524(ATP binding);GO:0006468(protein phosphorylation);GO:0007169(transmembrane receptor protein tyrosine kinase signaling pathway);GO:0009507(chloroplast);GO:0012505(endomembrane system);GO:0016021(integral component of membrane);GO:0048765(root hair cell differentiation);GO:0090406(pollen tube)	ko04626(Plant-pathogen interaction)	[S]Function unknown	MDIS2	4	391-407	N
gi_996703426_ref_NC_029262.1__40507	TGTGGAGATGCGGGGTAT	LOC4351877	hypothetical protein	GO:0003333(amino acid transmembrane transport);GO:0005886(plasma membrane);GO:0015171(amino acid transmembrane transporter activity)	ko04144(Endocytosis)	[E]Amino acid transport and metabolism	LHT2	4	196-212	N
gi_996703426_ref_NC_029262.1__40507	TGTGGAGATGCGGGGTAT	LOC9271443	alpha-L-fucosidase 3-like	GO:0005576(extracellular region);GO:0016042(lipid catabolic process);GO:0016788(hydrolase activity, acting on ester bonds);GO:0052689(carboxylic ester hydrolase activity)	ko00511(Other glycan degradation)	[S]Function unknown	At5g45910	4	1225-1243	N
gi_996703426_ref_NC_029262.1__40507	TGTGGAGATGCGGGGTAT	TCONS_00000002	S12-like	GO:0009536(plastid)	ko03010(Ribosome)	[J]Translation, ribosomal structure and biogenesis	ycf68-1	3	1500-1517	N
gi_996703426_ref_NC_029262.1__40507	TGTGGAGATGCGGGGTAT	TCONS_00000003	S12-like	GO:0009536(plastid)	ko03010(Ribosome)	[J]Translation, ribosomal structure and biogenesis	ycf68-1	3	99-116	N
gi_996703426_ref_NC_029262.1__40507	TGTGGAGATGCGGGGTAT	TCONS_00000033	-	-	-	[S]Function unknown	AtMg00030	2.5	847-864	N
gi_996703426_ref_NC_029262.1__40507	TGTGGAGATGCGGGGTAT	TCONS_00000034	-	-	-	-	AtMg00030	2.5	827-844	N
gi_996703426_ref_NC_029262.1__40507	TGTGGAGATGCGGGGTAT	TCONS_00000035	-	-	-	[S]Function unknown	AtMg00030	2.5	742-759	N
gi_996703426_ref_NC_029262.1__40507	TGTGGAGATGCGGGGTAT	TCONS_00000036	-	-	-	[S]Function unknown	AtMg00030	2.5	742-759	N
gi_996703426_ref_NC_029262.1__40507	TGTGGAGATGCGGGGTAT	TCONS_00000037	-	-	-	-	AtMg00030	2.5	810-827	N
gi_996703426_ref_NC_029262.1__40507	TGTGGAGATGCGGGGTAT	TCONS_00000038	-	-	-	-	AtMg00030	2.5	810-827	N
gi_996703426_ref_NC_029262.1__40507	TGTGGAGATGCGGGGTAT	TCONS_00003969	-	GO:0005739(mitochondrion)	-	[S]Function unknown	-	2.5	1900-1917	N
gi_996703428_ref_NC_029260.1__29048	CGAGCTTCGCCGCGGACAGCT	LOC107276465	NB-ARC domain disease resistance protein	-	ko03040(Spliceosome)	[S]Function unknown	-	4	695-715	N
gi_996703428_ref_NC_029260.1__29048	CGAGCTTCGCCGCGGACAGCT	LOC107277321	-	GO:0000209(protein polyubiquitination);GO:0005634(nucleus);GO:0005737(cytoplasm);GO:0042787(protein ubiquitination involved in ubiquitin-dependent protein catabolic process);GO:0043161(proteasome-mediated ubiquitin-dependent protein catabolic process);GO:0061630(ubiquitin protein ligase activity)	-	[S]Function unknown	RHC2A	4	0-0	N
gi_996703428_ref_NC_029260.1__29048	CGAGCTTCGCCGCGGACAGCT	LOC107277321	-	GO:0000209(protein polyubiquitination);GO:0005634(nucleus);GO:0005737(cytoplasm);GO:0042787(protein ubiquitination involved in ubiquitin-dependent protein catabolic process);GO:0043161(proteasome-mediated ubiquitin-dependent protein catabolic process);GO:0061630(ubiquitin protein ligase activity)	-	[S]Function unknown	RHC2A	4	269-288	N
gi_996703428_ref_NC_029260.1__29048	CGAGCTTCGCCGCGGACAGCT	LOC107281224	UDP-glucosyltransferase	GO:0009813(flavonoid biosynthetic process);GO:0043231(intracellular membrane-bounded organelle);GO:0052696(flavonoid glucuronidation);GO:0080043(quercetin 3-O-glucosyltransferase activity);GO:0080044(quercetin 7-O-glucosyltransferase activity)	ko00906(Carotenoid biosynthesis)	[S]Function unknown	UGT89B1	3.5	509-529	N
gi_996703428_ref_NC_029260.1__29048	CGAGCTTCGCCGCGGACAGCT	LOC4325036	-	GO:0004806(triglyceride lipase activity);GO:0005886(plasma membrane);GO:0006629(lipid metabolic process);GO:0016021(integral component of membrane);GO:0016787(hydrolase activity)	-	[S]Function unknown	Daglb	3.5	272-291	N
gi_996703428_ref_NC_029260.1__29048	CGAGCTTCGCCGCGGACAGCT	LOC4326218	UDP-glucosyl transferase 73C6	GO:0009813(flavonoid biosynthetic process);GO:0043231(intracellular membrane-bounded organelle);GO:0052696(flavonoid glucuronidation);GO:0080043(quercetin 3-O-glucosyltransferase activity);GO:0080044(quercetin 7-O-glucosyltransferase activity)	ko00944(Flavone and flavonol biosynthesis)	[S]Function unknown	UGT73C6	3.5	615-635	N
gi_996703428_ref_NC_029260.1__29048	CGAGCTTCGCCGCGGACAGCT	LOC4326796	pto-interacting protein 1	GO:0004674(protein serine/threonine kinase activity);GO:0005524(ATP binding);GO:0005886(plasma membrane);GO:0006468(protein phosphorylation);GO:0016021(integral component of membrane);GO:0016301(kinase activity)	ko04626(Plant-pathogen interaction)	[T]Signal transduction mechanisms	At5g49770	3	1709-1729	N
gi_996703428_ref_NC_029260.1__29048	CGAGCTTCGCCGCGGACAGCT	LOC4328533	Similar to Cytochrome P450 family protein, expressed.	GO:0016020(membrane);GO:0016709(oxidoreductase activity, acting on paired donors, with incorporation or reduction of molecular oxygen, NAD(P)H as one donor, and incorporation of one atom of oxygen);GO:0044550(secondary metabolite biosynthetic process)	ko00904(Diterpenoid biosynthesis)	[Q]Secondary metabolites biosynthesis, transport and catabolism	CYP71Z6	4	242-262	N
gi_996703428_ref_NC_029260.1__29048	CGAGCTTCGCCGCGGACAGCT	LOC4328744	-	GO:0005634(nucleus);GO:0005737(cytoplasm);GO:0009651(response to salt stress)	-	[K]Transcription	IFRD1	4	1248-1267	N
gi_996703428_ref_NC_029260.1__29048	CGAGCTTCGCCGCGGACAGCT	LOC4332155	-	GO:0005634(nucleus)	-	[S]Function unknown	At1g23770	4	204-224	N
gi_996703428_ref_NC_029260.1__29048	CGAGCTTCGCCGCGGACAGCT	LOC4332391	Os03g0271400	GO:0005634(nucleus);GO:0005737(cytoplasm);GO:0009408(response to heat);GO:0009651(response to salt stress);GO:0030544(Hsp70 protein binding)	ko04141(Protein processing in endoplasmic reticulum)	[O]Posttranslational modification, protein turnover, chaperones	Hspbp1	3.5	0-0	N
gi_996703428_ref_NC_029260.1__29048	CGAGCTTCGCCGCGGACAGCT	LOC4332447	p-type ATPase superfamily	GO:0005783(endoplasmic reticulum);GO:0005887(integral component of plasma membrane);GO:0019829(cation-transporting ATPase activity)	ko00190(Oxidative phosphorylation)	[P]Inorganic ion transport and metabolism	ECA4	4	1439-1459	N
gi_996703428_ref_NC_029260.1__29048	CGAGCTTCGCCGCGGACAGCT	LOC4335832	(S)-scoulerine 9-O-methyltransferase-like	GO:0004674(protein serine/threonine kinase activity);GO:0005886(plasma membrane);GO:0006468(protein phosphorylation)	ko00940(Phenylpropanoid biosynthesis)	[S]Function unknown	FRS5	3	0-0	N
gi_996703428_ref_NC_029260.1__29048	CGAGCTTCGCCGCGGACAGCT	LOC4335923	-	GO:0005634(nucleus);GO:0008150(biological_process);GO:0009506(plasmodesma)	-	[S]Function unknown	-	3.5	2437-2457	N
gi_996703428_ref_NC_029260.1__29048	CGAGCTTCGCCGCGGACAGCT	LOC4338075	-	GO:0003674(molecular_function);GO:0005739(mitochondrion);GO:0008150(biological_process)	-	-	-	0	339-359	N
gi_996703428_ref_NC_029260.1__29048	CGAGCTTCGCCGCGGACAGCT	LOC4338704	-	GO:0003674(molecular_function);GO:0008150(biological_process)	-	[S]Function unknown	-	3.5	406-426	N
gi_996703428_ref_NC_029260.1__29048	CGAGCTTCGCCGCGGACAGCT	LOC4339063	-	GO:0003977(UDP-N-acetylglucosamine diphosphorylase activity);GO:0005829(cytosol);GO:0006048(UDP-N-acetylglucosamine biosynthetic process);GO:0070569(uridylyltransferase activity)	-	[S]Function unknown	UGP3	4	0-0	N
gi_996703428_ref_NC_029260.1__29048	CGAGCTTCGCCGCGGACAGCT	LOC4339063	-	GO:0003977(UDP-N-acetylglucosamine diphosphorylase activity);GO:0005829(cytosol);GO:0006048(UDP-N-acetylglucosamine biosynthetic process);GO:0070569(uridylyltransferase activity)	-	[S]Function unknown	UGP3	4	346-365	N
gi_996703428_ref_NC_029260.1__29048	CGAGCTTCGCCGCGGACAGCT	LOC4340248	pre-mRNA-processing-splicing factor 8-like	GO:0000244(spliceosomal tri-snRNP complex assembly);GO:0000386(second spliceosomal transesterification activity);GO:0005682(U5 snRNP);GO:0017070(U6 snRNA binding);GO:0030619(U1 snRNA binding);GO:0030620(U2 snRNA binding);GO:0030623(U5 snRNA binding);GO:0071013(catalytic step 2 spliceosome);GO:0097157(pre-mRNA intronic binding)	ko03040(Spliceosome)	[A]RNA processing and modification	PRP8A	4	173-193	N
gi_996703428_ref_NC_029260.1__29048	CGAGCTTCGCCGCGGACAGCT	LOC4340266	-	GO:0004842(ubiquitin-protein transferase activity);GO:0019005(SCF ubiquitin ligase complex);GO:0031146(SCF-dependent proteasomal ubiquitin-dependent protein catabolic process)	-	-	-	4	1111-1130	N
gi_996703428_ref_NC_029260.1__29048	CGAGCTTCGCCGCGGACAGCT	LOC4342812	cytokinin-N-glucosyltransferase 2	GO:0009813(flavonoid biosynthetic process);GO:0043231(intracellular membrane-bounded organelle);GO:0052696(flavonoid glucuronidation);GO:0080043(quercetin 3-O-glucosyltransferase activity);GO:0080044(quercetin 7-O-glucosyltransferase activity)	ko00908(Zeatin biosynthesis)	[S]Function unknown	UGT76C2	4	481-501	N
gi_996703428_ref_NC_029260.1__29048	CGAGCTTCGCCGCGGACAGCT	LOC4347988	Similar to H0718E12.2 protein.	GO:0004674(protein serine/threonine kinase activity);GO:0005886(plasma membrane);GO:0007166(cell surface receptor signaling pathway)	ko04626(Plant-pathogen interaction)	[T]Signal transduction mechanisms	WAK1	3	885-906	N
gi_996703428_ref_NC_029260.1__29048	CGAGCTTCGCCGCGGACAGCT	LOC4349097	Os10g0512400	GO:0009809(lignin biosynthetic process);GO:0016020(membrane);GO:0016709(oxidoreductase activity, acting on paired donors, with incorporation or reduction of molecular oxygen, NAD(P)H as one donor, and incorporation of one atom of oxygen)	ko00940(Phenylpropanoid biosynthesis)	[Q]Secondary metabolites biosynthesis, transport and catabolism	CYP84A1	4	558-578	N
gi_996703428_ref_NC_029260.1__29048	CGAGCTTCGCCGCGGACAGCT	LOC4349283	alpha-1	GO:0008794(arsenate reductase (glutaredoxin) activity);GO:0016791(phosphatase activity)	ko00510(N-Glycan biosynthesis)	[S]Function unknown	ACR2.1	4	705-725	N
gi_996703428_ref_NC_029260.1__29048	CGAGCTTCGCCGCGGACAGCT	LOC4351241	probable trans-2-enoyl-CoA reductase	GO:0005507(copper ion binding);GO:0005524(ATP binding);GO:0005634(nucleus);GO:0005739(mitochondrion);GO:0006633(fatty acid biosynthetic process);GO:0008270(zinc ion binding);GO:0009507(chloroplast);GO:0016491(oxidoreductase activity);GO:0019166(trans-2-enoyl-CoA reductase (NADPH) activity);GO:0055114(oxidation-reduction process)	ko01212(Fatty acid metabolism);ko00062(Fatty acid elongation)	[C]Energy production and conversion	At3g45770	4	0-0	N
gi_996703428_ref_NC_029260.1__29048	CGAGCTTCGCCGCGGACAGCT	LOC4351241	probable trans-2-enoyl-CoA reductase	GO:0005507(copper ion binding);GO:0005524(ATP binding);GO:0005634(nucleus);GO:0005739(mitochondrion);GO:0006633(fatty acid biosynthetic process);GO:0008270(zinc ion binding);GO:0009507(chloroplast);GO:0016491(oxidoreductase activity);GO:0019166(trans-2-enoyl-CoA reductase (NADPH) activity);GO:0055114(oxidation-reduction process)	ko01212(Fatty acid metabolism);ko00062(Fatty acid elongation)	[C]Energy production and conversion	At3g45770	4	2465-2485	N
gi_996703428_ref_NC_029260.1__29048	CGAGCTTCGCCGCGGACAGCT	LOC4352760	Os12g0609800	GO:0000166(nucleotide binding);GO:0005634(nucleus);GO:0008150(biological_process)	ko03008(Ribosome biogenesis in eukaryotes)	[S]Function unknown	utp17	3.5	269-288	N
gi_996703428_ref_NC_029260.1__29048	CGAGCTTCGCCGCGGACAGCT	LOC9267694	auxin-induced protein 6B	GO:0009926(auxin polar transport);GO:0046620(regulation of organ growth)	ko04075(Plant hormone signal transduction)	[S]Function unknown	SAUR39	4	1488-1509	N
gi_996703428_ref_NC_029260.1__29048	CGAGCTTCGCCGCGGACAGCT	LOC9268762	LysM domain-containing receptor-like kinase 4 family protein	GO:0004672(protein kinase activity);GO:0005515(protein binding);GO:0005524(ATP binding);GO:0005576(extracellular region);GO:0005886(plasma membrane);GO:0006468(protein phosphorylation);GO:0008061(chitin binding);GO:0016021(integral component of membrane);GO:0016301(kinase activity);GO:0042803(protein homodimerization activity);GO:0045087(innate immune response);GO:0071323(cellular response to chi…	ko04626(Plant-pathogen interaction)	[T]Signal transduction mechanisms	LYK5	4	1206-1225	N
gi_996703428_ref_NC_029260.1__29048	CGAGCTTCGCCGCGGACAGCT	LOC9270963	-	GO:0003674(molecular_function);GO:0005737(cytoplasm);GO:0008150(biological_process)	-	[S]Function unknown	-	4	0-0	N
gi_996703428_ref_NC_029260.1__29048	CGAGCTTCGCCGCGGACAGCT	LOC9270963	-	GO:0003674(molecular_function);GO:0005737(cytoplasm);GO:0008150(biological_process)	-	[S]Function unknown	-	4	292-311	N
gi_996703428_ref_NC_029260.1__29048	CGAGCTTCGCCGCGGACAGCT	LOC9271290	Similar to Transcription factor HBP-1b(C38) (Fragment).	GO:0003677(DNA binding);GO:0003700(transcription factor activity, sequence-specific DNA binding);GO:0005515(protein binding);GO:0005516(calmodulin binding);GO:0005634(nucleus);GO:0006351(transcription, DNA-templated);GO:0006355(regulation of transcription, DNA-templated);GO:0009409(response to cold);GO:0042742(defense response to bacterium);GO:0043565(sequence-specific DNA binding)	ko04075(Plant hormone signal transduction)	[K]Transcription	TGAL10	4	0-0	N
gi_996703428_ref_NC_029260.1__29048	CGAGCTTCGCCGCGGACAGCT	LOC9271290	Similar to Transcription factor HBP-1b(C38) (Fragment).	GO:0003677(DNA binding);GO:0003700(transcription factor activity, sequence-specific DNA binding);GO:0005515(protein binding);GO:0005516(calmodulin binding);GO:0005634(nucleus);GO:0006351(transcription, DNA-templated);GO:0006355(regulation of transcription, DNA-templated);GO:0009409(response to cold);GO:0042742(defense response to bacterium);GO:0043565(sequence-specific DNA binding)	ko04075(Plant hormone signal transduction)	[K]Transcription	TGAL10	4	7107-7127	N
gi_996703428_ref_NC_029260.1__29048	CGAGCTTCGCCGCGGACAGCT	LOC9271825	-	GO:0008150(biological_process);GO:0016021(integral component of membrane)	-	[S]Function unknown	-	4	1518-1538	N
gi_996703428_ref_NC_029260.1__30537	TAGTAGTACCATGAATGGATT	LOC4344247	probable indole-3-acetic acid-amido synthetase GH3.11-like	GO:0009416(response to light stimulus);GO:0009733(response to auxin)	ko04075(Plant hormone signal transduction)	[S]Function unknown	GH3.11	4	0-0	N
gi_996703428_ref_NC_029260.1__30537	TAGTAGTACCATGAATGGATT	LOC4346497	-	GO:0009826(unidimensional cell growth);GO:0009926(auxin polar transport)	-	[O]Posttranslational modification, protein turnover, chaperones	Os09g0247700	4	10248-10267	N
gi_996703428_ref_NC_029260.1__31904	TATCCAAGTACTAGGTTGAGT	LOC107278211	-	GO:0003700(transcription factor activity, sequence-specific DNA binding);GO:0005634(nucleus);GO:0043565(sequence-specific DNA binding);GO:0044212(transcription regulatory region DNA binding)	-	[S]Function unknown	ZAT5	3	782-802	N
gi_996703428_ref_NC_029260.1__31904	TATCCAAGTACTAGGTTGAGT	LOC107278583	-	-	-	-	-	3.5	674-693	N
gi_996703428_ref_NC_029260.1__32113	TCGTCCTCTCTTGTTCTTG	LOC107276151	-	-	-	[S]Function unknown	-	3.5	2407-2425	N
gi_996703428_ref_NC_029260.1__32113	TCGTCCTCTCTTGTTCTTG	LOC107277028	SNF2-related domain containing protein.	GO:0003677(DNA binding);GO:0004386(helicase activity);GO:0005524(ATP binding);GO:0005634(nucleus)	ko03440(Homologous recombination)	[L]Replication, recombination and repair	CLSY3	3.5	0-0	N
gi_996703428_ref_NC_029260.1__32113	TCGTCCTCTCTTGTTCTTG	LOC107277028	SNF2-related domain containing protein.	GO:0003677(DNA binding);GO:0004386(helicase activity);GO:0005524(ATP binding);GO:0005634(nucleus)	ko03440(Homologous recombination)	[L]Replication, recombination and repair	CLSY3	3.5	2054-2073	N
gi_996703428_ref_NC_029260.1__32113	TCGTCCTCTCTTGTTCTTG	LOC107277209	uncharacterized LOC102722400	GO:0003674(molecular_function);GO:0005886(plasma membrane);GO:0008150(biological_process);GO:0016021(integral component of membrane)	ko04144(Endocytosis)	[S]Function unknown	-	4	706-723	N
gi_996703428_ref_NC_029260.1__32113	TCGTCCTCTCTTGTTCTTG	LOC107277356	disease resistance protein RPM1-like	GO:0005524(ATP binding);GO:0005634(nucleus);GO:0006952(defense response);GO:0043531(ADP binding)	ko04626(Plant-pathogen interaction)	[S]Function unknown	RGA1	4	0-0	N
gi_996703428_ref_NC_029260.1__32113	TCGTCCTCTCTTGTTCTTG	LOC107277395	-	GO:0007165(signal transduction)	-	[S]Function unknown	-	3.5	852-869	N
gi_996703428_ref_NC_029260.1__32113	TCGTCCTCTCTTGTTCTTG	LOC107277723	uncharacterized LOC101783346	GO:0004175(endopeptidase activity);GO:0005634(nucleus);GO:0016926(protein desumoylation);GO:0016929(SUMO-specific protease activity)	ko03410(Base excision repair)	[S]Function unknown	At3g55350	4	0-0	N
gi_996703428_ref_NC_029260.1__32113	TCGTCCTCTCTTGTTCTTG	LOC107277723	uncharacterized LOC101783346	GO:0004175(endopeptidase activity);GO:0005634(nucleus);GO:0016926(protein desumoylation);GO:0016929(SUMO-specific protease activity)	ko03410(Base excision repair)	[S]Function unknown	At3g55350	4	867-884	N
gi_996703428_ref_NC_029260.1__32113	TCGTCCTCTCTTGTTCTTG	LOC107278430	uncharacterized LOC102704525	GO:0005634(nucleus);GO:0008150(biological_process)	ko00511(Other glycan degradation)	-	LBD4	3.5	0-0	N
gi_996703428_ref_NC_029260.1__32113	TCGTCCTCTCTTGTTCTTG	LOC107278642	-	GO:0005768(endosome);GO:0005774(vacuolar membrane);GO:0005802(trans-Golgi network);GO:0008757(S-adenosylmethionine-dependent methyltransferase activity);GO:0032259(methylation)	-	[S]Function unknown	DDB_G0268948	3.5	192-211	N
gi_996703428_ref_NC_029260.1__32113	TCGTCCTCTCTTGTTCTTG	LOC107278708	-	-	-	[S]Function unknown	-	4	1106-1124	N
gi_996703428_ref_NC_029260.1__32113	TCGTCCTCTCTTGTTCTTG	LOC107281095	-	GO:0003677(DNA binding);GO:0005634(nucleus);GO:0008150(biological_process);GO:0008270(zinc ion binding);GO:0009506(plasmodesma)	-	[S]Function unknown	SAP3	3	261-278	N
gi_996703428_ref_NC_029260.1__32113	TCGTCCTCTCTTGTTCTTG	LOC112937364	-	GO:0005515(protein binding);GO:0005634(nucleus);GO:0009908(flower development);GO:0030154(cell differentiation)	-	-	FRL1	3.5	542-561	N
gi_996703428_ref_NC_029260.1__32113	TCGTCCTCTCTTGTTCTTG	LOC112937862	-	GO:0005515(protein binding);GO:0005634(nucleus);GO:0009908(flower development);GO:0030154(cell differentiation)	-	-	FRL1	3.5	516-535	N
gi_996703428_ref_NC_029260.1__32113	TCGTCCTCTCTTGTTCTTG	LOC4324537	-	GO:0000373(Group II intron splicing);GO:0003723(RNA binding);GO:0006397(mRNA processing);GO:0009507(chloroplast);GO:0009570(chloroplast stroma);GO:0030529(intracellular ribonucleoprotein complex)	-	[A]RNA processing and modification	Os01g0495900	4	0-0	N
gi_996703428_ref_NC_029260.1__32113	TCGTCCTCTCTTGTTCTTG	LOC4324537	-	GO:0000373(Group II intron splicing);GO:0003723(RNA binding);GO:0006397(mRNA processing);GO:0009507(chloroplast);GO:0009570(chloroplast stroma);GO:0030529(intracellular ribonucleoprotein complex)	-	[A]RNA processing and modification	Os01g0495900	4	1007-1025	N
gi_996703428_ref_NC_029260.1__32113	TCGTCCTCTCTTGTTCTTG	LOC4324651	-	GO:0001228(transcriptional activator activity, RNA polymerase II transcription regulatory region sequence-specific binding);GO:0005634(nucleus);GO:0006357(regulation of transcription from RNA polymerase II promoter)	-	[S]Function unknown	-	4	1161-1178	N
gi_996703428_ref_NC_029260.1__32113	TCGTCCTCTCTTGTTCTTG	LOC4325181	-	GO:0003677(DNA binding);GO:0003700(transcription factor activity, sequence-specific DNA binding);GO:0005634(nucleus);GO:0006355(regulation of transcription, DNA-templated);GO:0010199(organ boundary specification between lateral organs and the meristem)	-	[K]Transcription	MYB44	4	1287-1306	N
gi_996703428_ref_NC_029260.1__32113	TCGTCCTCTCTTGTTCTTG	LOC4326371	-	-	-	[S]Function unknown	-	4	922-939	N
gi_996703428_ref_NC_029260.1__32113	TCGTCCTCTCTTGTTCTTG	LOC4326978	-	GO:0003674(molecular_function);GO:0005634(nucleus);GO:0008150(biological_process)	-	[S]Function unknown	CFDP1	4	492-511	N
gi_996703428_ref_NC_029260.1__32113	TCGTCCTCTCTTGTTCTTG	LOC4327381	-	GO:0003674(molecular_function);GO:0005634(nucleus);GO:0008150(biological_process)	-	[S]Function unknown	UFC	4	1595-1612	N
gi_996703428_ref_NC_029260.1__32113	TCGTCCTCTCTTGTTCTTG	LOC4327488	L-ascorbate oxidase homolog	GO:0005507(copper ion binding);GO:0009505(plant-type cell wall);GO:0009506(plasmodesma);GO:0016722(oxidoreductase activity, oxidizing metal ions)	ko00053(Ascorbate and aldarate metabolism)	[Q]Secondary metabolites biosynthesis, transport and catabolism	Bp10	4	778-795	N
gi_996703428_ref_NC_029260.1__32113	TCGTCCTCTCTTGTTCTTG	LOC4327700	60S ribosomal protein L18a-like	GO:0003735(structural constituent of ribosome);GO:0006412(translation);GO:0022625(cytosolic large ribosomal subunit)	ko03010(Ribosome)	[S]Function unknown	At1g29970	4	391-409	N
gi_996703428_ref_NC_029260.1__32113	TCGTCCTCTCTTGTTCTTG	LOC4328225	EGF domain-specific O-linked N-acetylglucosamine transferase-like	GO:0005576(extracellular region);GO:0016757(transferase activity, transferring glycosyl groups)	ko00514(Other types of O-glycan biosynthesis)	[S]Function unknown	Eogt	4	476-495	N
gi_996703428_ref_NC_029260.1__32113	TCGTCCTCTCTTGTTCTTG	LOC4328558	-	GO:0044391(ribosomal subunit)	-	[S]Function unknown	rps21	3	395-412	N
gi_996703428_ref_NC_029260.1__32113	TCGTCCTCTCTTGTTCTTG	LOC4328921	-	-	-	-	-	3.5	644-661	N
gi_996703428_ref_NC_029260.1__32113	TCGTCCTCTCTTGTTCTTG	LOC4332120	serine/threonine-protein kinase PBS1	GO:0004674(protein serine/threonine kinase activity);GO:0005886(plasma membrane);GO:0007166(cell surface receptor signaling pathway)	ko04626(Plant-pathogen interaction)	[T]Signal transduction mechanisms	WAKL14	4	2221-2238	N
gi_996703428_ref_NC_029260.1__32113	TCGTCCTCTCTTGTTCTTG	LOC4332261	-	GO:0003674(molecular_function);GO:0005634(nucleus);GO:0008150(biological_process)	-	[S]Function unknown	-	3.5	351-368	N
gi_996703428_ref_NC_029260.1__32113	TCGTCCTCTCTTGTTCTTG	LOC4332350	serine/arginine-rich splicing factor SR45a-like isoform X1	GO:0000166(nucleotide binding);GO:0003676(nucleic acid binding);GO:0003723(RNA binding);GO:0005681(spliceosomal complex);GO:0006397(mRNA processing);GO:0008380(RNA splicing);GO:0009644(response to high light intensity);GO:0016607(nuclear speck);GO:0043484(regulation of RNA splicing)	ko03040(Spliceosome)	[S]Function unknown	SR45A	3.5	0-0	N
gi_996703428_ref_NC_029260.1__32113	TCGTCCTCTCTTGTTCTTG	LOC4332350	serine/arginine-rich splicing factor SR45a-like isoform X1	GO:0000166(nucleotide binding);GO:0003676(nucleic acid binding);GO:0003723(RNA binding);GO:0005681(spliceosomal complex);GO:0006397(mRNA processing);GO:0008380(RNA splicing);GO:0009644(response to high light intensity);GO:0016607(nuclear speck);GO:0043484(regulation of RNA splicing)	ko03040(Spliceosome)	[S]Function unknown	SR45A	3.5	91-109	N
gi_996703428_ref_NC_029260.1__32113	TCGTCCTCTCTTGTTCTTG	LOC4333351	-	GO:0005515(protein binding);GO:0005634(nucleus);GO:0009908(flower development);GO:0030154(cell differentiation)	-	[S]Function unknown	FRL3	4	0-0	N
gi_996703428_ref_NC_029260.1__32113	TCGTCCTCTCTTGTTCTTG	LOC4333351	-	GO:0005515(protein binding);GO:0005634(nucleus);GO:0009908(flower development);GO:0030154(cell differentiation)	-	[S]Function unknown	FRL3	4	1820-1838	N
gi_996703428_ref_NC_029260.1__32113	TCGTCCTCTCTTGTTCTTG	LOC4333457	hypothetical protein	GO:0001046(core promoter sequence-specific DNA binding);GO:0001228(transcriptional activator activity, RNA polymerase II transcription regulatory region sequence-specific binding);GO:0005634(nucleus);GO:0006366(transcription from RNA polymerase II promoter)	ko04075(Plant hormone signal transduction);ko04712(Circadian rhythm - plant)	[K]Transcription	BHLH85	4	0-0	N
gi_996703428_ref_NC_029260.1__32113	TCGTCCTCTCTTGTTCTTG	LOC4333457	hypothetical protein	GO:0001046(core promoter sequence-specific DNA binding);GO:0001228(transcriptional activator activity, RNA polymerase II transcription regulatory region sequence-specific binding);GO:0005634(nucleus);GO:0006366(transcription from RNA polymerase II promoter)	ko04075(Plant hormone signal transduction);ko04712(Circadian rhythm - plant)	[K]Transcription	BHLH85	4	4628-4645	N
gi_996703428_ref_NC_029260.1__32113	TCGTCCTCTCTTGTTCTTG	LOC4333636	-	-	-	[S]Function unknown	HI_1259	3	0-0	N
gi_996703428_ref_NC_029260.1__32113	TCGTCCTCTCTTGTTCTTG	LOC4333636	-	-	-	[S]Function unknown	HI_1259	3	1126-1144	N
gi_996703428_ref_NC_029260.1__32113	TCGTCCTCTCTTGTTCTTG	LOC4334935	NB-ARC domain disease resistance protein	GO:0005524(ATP binding);GO:0005634(nucleus);GO:0006952(defense response);GO:0043531(ADP binding)	ko03040(Spliceosome)	[S]Function unknown	At3g14460	3.5	3590-3609	N
gi_996703428_ref_NC_029260.1__32113	TCGTCCTCTCTTGTTCTTG	LOC4335552	kinesin-1-like protein PSS1	GO:0005871(kinesin complex);GO:0007018(microtubule-based movement);GO:0008574(ATP-dependent microtubule motor activity, plus-end-directed)	ko04144(Endocytosis)	[Z]Cytoskeleton	KIN12A	4	3477-3495	N
gi_996703428_ref_NC_029260.1__32113	TCGTCCTCTCTTGTTCTTG	LOC4335897	psbP-like protein 1	GO:0005509(calcium ion binding);GO:0009507(chloroplast);GO:0009543(chloroplast thylakoid lumen);GO:0009579(thylakoid);GO:0009654(photosystem II oxygen evolving complex);GO:0015979(photosynthesis);GO:0019898(extrinsic component of membrane)	ko00195(Photosynthesis)	[S]Function unknown	PPD2	4	401-419	N
gi_996703428_ref_NC_029260.1__32113	TCGTCCTCTCTTGTTCTTG	LOC4336525	hypothetical protein	GO:0003746(translation elongation factor activity);GO:0003924(GTPase activity);GO:0005622(intracellular);GO:0032790(ribosome disassembly)	ko03008(Ribosome biogenesis in eukaryotes)	[J]Translation, ribosomal structure and biogenesis	fusA2	4	643-660	N
gi_996703428_ref_NC_029260.1__32113	TCGTCCTCTCTTGTTCTTG	LOC4337169	hypothetical protein	GO:0001054(RNA polymerase I activity);GO:0005736(DNA-directed RNA polymerase I complex)	ko00230(Purine metabolism);ko00240(Pyrimidine metabolism);ko03020(RNA polymerase)	[K]Transcription	NRPD2	2.5	2932-2949	N
gi_996703428_ref_NC_029260.1__32113	TCGTCCTCTCTTGTTCTTG	LOC4338575	-	GO:0000145(exocyst);GO:0005634(nucleus);GO:0005829(cytosol);GO:0005886(plasma membrane);GO:0006887(exocytosis);GO:0006904(vesicle docking involved in exocytosis);GO:0070062(extracellular exosome)	-	[S]Function unknown	-	4	1725-1743	N
gi_996703428_ref_NC_029260.1__32113	TCGTCCTCTCTTGTTCTTG	LOC4338940	-	GO:0051747(cytosine C-5 DNA demethylase activity)	-	[L]Replication, recombination and repair	ROS1	4	0-0	N
gi_996703428_ref_NC_029260.1__32113	TCGTCCTCTCTTGTTCTTG	LOC4338940	-	GO:0051747(cytosine C-5 DNA demethylase activity)	-	[L]Replication, recombination and repair	ROS1	4	4897-4915	N
gi_996703428_ref_NC_029260.1__32113	TCGTCCTCTCTTGTTCTTG	LOC4338944	-	GO:0051747(cytosine C-5 DNA demethylase activity)	-	[L]Replication, recombination and repair	ROS1	4	0-0	N
gi_996703428_ref_NC_029260.1__32113	TCGTCCTCTCTTGTTCTTG	LOC4338944	-	GO:0051747(cytosine C-5 DNA demethylase activity)	-	[L]Replication, recombination and repair	ROS1	4	4821-4839	N
gi_996703428_ref_NC_029260.1__32113	TCGTCCTCTCTTGTTCTTG	LOC4339558	serine/threonine protein phosphatase 2A 57 kDa regulatory subunit B' iota isoform-like	GO:0000159(protein phosphatase type 2A complex);GO:0007165(signal transduction);GO:0008601(protein phosphatase type 2A regulator activity)	ko03015(mRNA surveillance pathway)	[T]Signal transduction mechanisms	B'IOTA	3	2034-2051	N
gi_996703428_ref_NC_029260.1__32113	TCGTCCTCTCTTGTTCTTG	LOC4340481	-	GO:0003676(nucleic acid binding);GO:0003690(double-stranded DNA binding);GO:0003725(double-stranded RNA binding);GO:0005515(protein binding);GO:0005634(nucleus);GO:0008270(zinc ion binding);GO:0008380(RNA splicing);GO:0009845(seed germination);GO:0015030(Cajal body);GO:0080188(RNA-directed DNA methylation)	-	[S]Function unknown	ZOP1	4	775-793	N
gi_996703428_ref_NC_029260.1__32113	TCGTCCTCTCTTGTTCTTG	LOC4340805	-	GO:0007165(signal transduction)	-	[S]Function unknown	-	3	0-0	N
gi_996703428_ref_NC_029260.1__32113	TCGTCCTCTCTTGTTCTTG	LOC4340805	-	GO:0007165(signal transduction)	-	[S]Function unknown	-	3	63-82	N
gi_996703428_ref_NC_029260.1__32113	TCGTCCTCTCTTGTTCTTG	LOC4341131	pentatricopeptide repeat-containing protein At2g04860	GO:0003674(molecular_function);GO:0005739(mitochondrion);GO:0008150(biological_process)	ko00500(Starch and sucrose metabolism)	[S]Function unknown	PCMP-E86	4	0-0	N
gi_996703428_ref_NC_029260.1__32113	TCGTCCTCTCTTGTTCTTG	LOC4341820	-	GO:0005634(nucleus)	-	[S]Function unknown	-	3.5	1833-1850	N
gi_996703428_ref_NC_029260.1__32113	TCGTCCTCTCTTGTTCTTG	LOC4342686	-	GO:0003674(molecular_function);GO:0005739(mitochondrion);GO:0008150(biological_process)	-	[S]Function unknown	-	4	807-826	N
gi_996703428_ref_NC_029260.1__32113	TCGTCCTCTCTTGTTCTTG	LOC4344194	probable RNA-binding protein 19	GO:0000166(nucleotide binding);GO:0003723(RNA binding);GO:0003729(mRNA binding);GO:0005737(cytoplasm);GO:0006402(mRNA catabolic process);GO:0009908(flower development);GO:0030529(intracellular ribonucleoprotein complex);GO:2000028(regulation of photoperiodism, flowering)	ko03013(RNA transport);ko03015(mRNA surveillance pathway);ko03018(RNA degradation)	[S]Function unknown	BRN2	3.5	0-0	N
gi_996703428_ref_NC_029260.1__32113	TCGTCCTCTCTTGTTCTTG	LOC4344194	probable RNA-binding protein 19	GO:0000166(nucleotide binding);GO:0003723(RNA binding);GO:0003729(mRNA binding);GO:0005737(cytoplasm);GO:0006402(mRNA catabolic process);GO:0009908(flower development);GO:0030529(intracellular ribonucleoprotein complex);GO:2000028(regulation of photoperiodism, flowering)	ko03013(RNA transport);ko03015(mRNA surveillance pathway);ko03018(RNA degradation)	[S]Function unknown	BRN2	3.5	388-407	N
gi_996703428_ref_NC_029260.1__32113	TCGTCCTCTCTTGTTCTTG	LOC4344365	-	GO:0003677(DNA binding);GO:0005634(nucleus);GO:0006355(regulation of transcription, DNA-templated);GO:0008270(zinc ion binding)	-	[S]Function unknown	rbr-2	3.5	0-0	N
gi_996703428_ref_NC_029260.1__32113	TCGTCCTCTCTTGTTCTTG	LOC4344365	-	GO:0003677(DNA binding);GO:0005634(nucleus);GO:0006355(regulation of transcription, DNA-templated);GO:0008270(zinc ion binding)	-	[S]Function unknown	rbr-2	3.5	843-862	N
gi_996703428_ref_NC_029260.1__32113	TCGTCCTCTCTTGTTCTTG	LOC4344718	hypothetical protein	GO:0005634(nucleus);GO:0006355(regulation of transcription, DNA-templated);GO:0044212(transcription regulatory region DNA binding)	ko03040(Spliceosome)	[K]Transcription	KAN2	4	0-0	N
gi_996703428_ref_NC_029260.1__32113	TCGTCCTCTCTTGTTCTTG	LOC4344718	hypothetical protein	GO:0005634(nucleus);GO:0006355(regulation of transcription, DNA-templated);GO:0044212(transcription regulatory region DNA binding)	ko03040(Spliceosome)	[K]Transcription	KAN2	4	110-128	N
gi_996703428_ref_NC_029260.1__32113	TCGTCCTCTCTTGTTCTTG	LOC4345887	-	GO:0009690(cytokinin metabolic process)	-	[S]Function unknown	-	4	1188-1206	N
gi_996703428_ref_NC_029260.1__32113	TCGTCCTCTCTTGTTCTTG	LOC4348724	-	GO:0005737(cytoplasm);GO:0030001(metal ion transport);GO:0046914(transition metal ion binding);GO:0046916(cellular transition metal ion homeostasis)	-	[S]Function unknown	HIPP05	4	471-488	N
gi_996703428_ref_NC_029260.1__32113	TCGTCCTCTCTTGTTCTTG	LOC4348853	cellulose synthase-like protein D5	GO:0009834(plant-type secondary cell wall biogenesis)	ko00500(Starch and sucrose metabolism);ko00520(Amino sugar and nucleotide sugar metabolism)	[M]Cell wall/membrane/envelope biogenesis	CESA7	3.5	1976-1993	N
gi_996703428_ref_NC_029260.1__32113	TCGTCCTCTCTTGTTCTTG	LOC4349216	-	GO:0005737(cytoplasm);GO:0030001(metal ion transport);GO:0046914(transition metal ion binding);GO:0046916(cellular transition metal ion homeostasis)	-	[S]Function unknown	HIPP39	4	513-530	N
gi_996703428_ref_NC_029260.1__32113	TCGTCCTCTCTTGTTCTTG	LOC4349716	thioredoxin reductase NTRA-like	GO:0005783(endoplasmic reticulum);GO:0005886(plasma membrane);GO:0009926(auxin polar transport);GO:0010252(auxin homeostasis);GO:0010329(auxin efflux transmembrane transporter activity)	ko00240(Pyrimidine metabolism);ko00450(Selenocompound metabolism)	[S]Function unknown	PIN1B	3.5	1445-1462	N
gi_996703428_ref_NC_029260.1__32113	TCGTCCTCTCTTGTTCTTG	LOC4350865	Os11g0602200	GO:0000775(chromosome, centromeric region);GO:0005634(nucleus);GO:0008270(zinc ion binding);GO:0018024(histone-lysine N-methyltransferase activity);GO:0034968(histone lysine methylation);GO:0040029(regulation of gene expression, epigenetic);GO:0042054(histone methyltransferase activity);GO:0042393(histone binding)	ko00310(Lysine degradation)	[S]Function unknown	SUVH1	4	0-0	N
gi_996703428_ref_NC_029260.1__32113	TCGTCCTCTCTTGTTCTTG	LOC4350865	Os11g0602200	GO:0000775(chromosome, centromeric region);GO:0005634(nucleus);GO:0008270(zinc ion binding);GO:0018024(histone-lysine N-methyltransferase activity);GO:0034968(histone lysine methylation);GO:0040029(regulation of gene expression, epigenetic);GO:0042054(histone methyltransferase activity);GO:0042393(histone binding)	ko00310(Lysine degradation)	[S]Function unknown	SUVH1	4	929-947	N
gi_996703428_ref_NC_029260.1__32113	TCGTCCTCTCTTGTTCTTG	LOC4352838	-	GO:0000977(RNA polymerase II regulatory region sequence-specific DNA binding);GO:0001085(RNA polymerase II transcription factor binding);GO:0001228(transcriptional activator activity, RNA polymerase II transcription regulatory region sequence-specific binding);GO:0003682(chromatin binding);GO:0005634(nucleus);GO:0005667(transcription factor complex);GO:0030154(cell differentiation)	-	[K]Transcription	GATA4	4	518-537	N
gi_996703428_ref_NC_029260.1__32113	TCGTCCTCTCTTGTTCTTG	LOC9266978	-	GO:0009507(chloroplast);GO:0031072(heat shock protein binding);GO:0051082(unfolded protein binding)	-	[S]Function unknown	-	4	0-0	N
gi_996703428_ref_NC_029260.1__32113	TCGTCCTCTCTTGTTCTTG	LOC9266978	-	GO:0009507(chloroplast);GO:0031072(heat shock protein binding);GO:0051082(unfolded protein binding)	-	[S]Function unknown	-	4	178-197	N
gi_996703428_ref_NC_029260.1__32113	TCGTCCTCTCTTGTTCTTG	LOC9267485	DNA primase small subunit-like	GO:0003720(telomerase activity);GO:0003724(RNA helicase activity);GO:0003896(DNA primase activity);GO:0003899(DNA-directed RNA polymerase activity);GO:0004779(sulfate adenylyltransferase activity);GO:0006260(DNA replication);GO:0006269(DNA replication, synthesis of RNA primer);GO:0006351(transcription, DNA-templated);GO:0008192(RNA guanylyltransferase activity);GO:0008193(tRNA guanylyltransferase…	ko00230(Purine metabolism);ko00240(Pyrimidine metabolism);ko03030(DNA replication)	[L]Replication, recombination and repair	Prim1	4	0-0	N
gi_996703428_ref_NC_029260.1__32113	TCGTCCTCTCTTGTTCTTG	LOC9267485	DNA primase small subunit-like	GO:0003720(telomerase activity);GO:0003724(RNA helicase activity);GO:0003896(DNA primase activity);GO:0003899(DNA-directed RNA polymerase activity);GO:0004779(sulfate adenylyltransferase activity);GO:0006260(DNA replication);GO:0006269(DNA replication, synthesis of RNA primer);GO:0006351(transcription, DNA-templated);GO:0008192(RNA guanylyltransferase activity);GO:0008193(tRNA guanylyltransferase…	ko00230(Purine metabolism);ko00240(Pyrimidine metabolism);ko03030(DNA replication)	[L]Replication, recombination and repair	Prim1	4	147-165	N
gi_996703428_ref_NC_029260.1__32113	TCGTCCTCTCTTGTTCTTG	LOC9267843	-	GO:0004175(endopeptidase activity);GO:0005634(nucleus);GO:0016926(protein desumoylation);GO:0016929(SUMO-specific protease activity)	-	[S]Function unknown	-	3	804-821	N
gi_996703428_ref_NC_029260.1__32113	TCGTCCTCTCTTGTTCTTG	LOC9268059	hypothetical protein	GO:0005634(nucleus);GO:0005737(cytoplasm)	ko04140(Regulation of autophagy)	[U]Intracellular trafficking, secretion, and vesicular transport	-	4	0-0	N
gi_996703428_ref_NC_029260.1__32113	TCGTCCTCTCTTGTTCTTG	LOC9268542	-	-	-	-	-	3.5	420-439	N
gi_996703428_ref_NC_029260.1__32113	TCGTCCTCTCTTGTTCTTG	LOC9269926	-	GO:0005515(protein binding);GO:0008150(biological_process);GO:0009507(chloroplast)	-	[S]Function unknown	-	4	625-644	N
gi_996703428_ref_NC_029260.1__32113	TCGTCCTCTCTTGTTCTTG	LOC9271054	3-ketoacyl-CoA synthase 6-like	GO:0004190(aspartic-type endopeptidase activity);GO:0006508(proteolysis);GO:0030163(protein catabolic process)	ko00062(Fatty acid elongation)	[S]Function unknown	-	4	1203-1222	N
gi_996703428_ref_NC_029260.1__32113	TCGTCCTCTCTTGTTCTTG	LOC9271788	T27G7.2	GO:0005634(nucleus);GO:0005737(cytoplasm)	ko04075(Plant hormone signal transduction)	[S]Function unknown	PUB17	4	1096-1114	N
gi_996703428_ref_NC_029260.1__32113	TCGTCCTCTCTTGTTCTTG	LOC9272448	Os08g0100400	GO:0004842(ubiquitin-protein transferase activity);GO:0008270(zinc ion binding);GO:0008299(isoprenoid biosynthetic process);GO:0009414(response to water deprivation);GO:0010025(wax biosynthetic process);GO:0010143(cutin biosynthetic process);GO:0010345(suberin biosynthetic process);GO:0016021(integral component of membrane);GO:0016567(protein ubiquitination);GO:0016874(ligase activity);GO:1900490…	ko04141(Protein processing in endoplasmic reticulum)	[O]Posttranslational modification, protein turnover, chaperones	SUD1	3.5	2447-2465	N
gi_996703428_ref_NC_029260.1__32113	TCGTCCTCTCTTGTTCTTG	TCONS_00017249	-	GO:0005887(integral component of plasma membrane);GO:0006874(cellular calcium ion homeostasis);GO:0019829(cation-transporting ATPase activity);GO:0043231(intracellular membrane-bounded organelle)	-	-	PDR2	3.5	1284-1302	N
gi_996703428_ref_NC_029260.1__32113	TCGTCCTCTCTTGTTCTTG	TCONS_00033594	-	-	-	-	-	2.5	268-285	N
gi_996703428_ref_NC_029260.1__32113	TCGTCCTCTCTTGTTCTTG	TCONS_00076150	-	GO:0009061(anaerobic respiration);GO:0018171(peptidyl-cysteine oxidation);GO:0070483(detection of hypoxia)	-	[S]Function unknown	-	4	88-107	N
gi_996703428_ref_NC_029260.1__32198	TTGGGAGGTGGTGAGTACTAAG	LOC4333039	-	-	-	[S]Function unknown	-	4	7084-7105	N
gi_996703428_ref_NC_029260.1__32198	TTGGGAGGTGGTGAGTACTAAG	LOC4334192	-	GO:0005634(nucleus);GO:0005737(cytoplasm);GO:0008757(S-adenosylmethionine-dependent methyltransferase activity);GO:0046498(S-adenosylhomocysteine metabolic process);GO:0046500(S-adenosylmethionine metabolic process)	-	[O]Posttranslational modification, protein turnover, chaperones	rmt2	4	1056-1078	N
gi_996703428_ref_NC_029260.1__32198	TTGGGAGGTGGTGAGTACTAAG	LOC4347005	putative 1-phosphatidylinositol-3-phosphate 5-kinase FAB1C	GO:0000285(1-phosphatidylinositol-3-phosphate 5-kinase activity);GO:0005524(ATP binding);GO:0005634(nucleus);GO:0016308(1-phosphatidylinositol-4-phosphate 5-kinase activity);GO:0090332(stomatal closure)	ko00562(Inositol phosphate metabolism);ko04070(Phosphatidylinositol signaling system);ko04145(Phagosome)	[O]Posttranslational modification, protein turnover, chaperones ;[T]Signal transduction mechanisms	FAB1C	4	1015-1036	N
gi_996703429_ref_NC_029259.1__25377	AAACGATTTGATACTGTGAGGTAC	LOC107278106	Receptor-like protein kinase	GO:0004674(protein serine/threonine kinase activity);GO:0005886(plasma membrane);GO:0007166(cell surface receptor signaling pathway)	ko04626(Plant-pathogen interaction)	[T]Signal transduction mechanisms	WAK3	3.5	0-0	N
gi_996703429_ref_NC_029259.1__25377	AAACGATTTGATACTGTGAGGTAC	LOC107278106	Receptor-like protein kinase	GO:0004674(protein serine/threonine kinase activity);GO:0005886(plasma membrane);GO:0007166(cell surface receptor signaling pathway)	ko04626(Plant-pathogen interaction)	[T]Signal transduction mechanisms	WAK3	3.5	3130-3153	N
gi_996703429_ref_NC_029259.1__25377	AAACGATTTGATACTGTGAGGTAC	LOC4334660	-	GO:0003674(molecular_function);GO:0005737(cytoplasm);GO:0005886(plasma membrane);GO:0006979(response to oxidative stress);GO:0016021(integral component of membrane)	-	[S]Function unknown	CNR10	0.5	624-647	N
gi_996703429_ref_NC_029259.1__25377	AAACGATTTGATACTGTGAGGTAC	LOC4339951	-	GO:0004190(aspartic-type endopeptidase activity);GO:0006508(proteolysis);GO:0030163(protein catabolic process)	-	[O]Posttranslational modification, protein turnover, chaperones	APF2	3	0-0	N
gi_996703429_ref_NC_029259.1__25377	AAACGATTTGATACTGTGAGGTAC	LOC4339951	-	GO:0004190(aspartic-type endopeptidase activity);GO:0006508(proteolysis);GO:0030163(protein catabolic process)	-	[O]Posttranslational modification, protein turnover, chaperones	APF2	3	1546-1569	N
gi_996703429_ref_NC_029259.1__25377	AAACGATTTGATACTGTGAGGTAC	LOC4347321	anthocyanidin reductase-like	GO:0005345(purine nucleobase transmembrane transporter activity);GO:0006863(purine nucleobase transport);GO:0009507(chloroplast);GO:0016020(membrane);GO:0016021(integral component of membrane)	ko00941(Flavonoid biosynthesis)	[U]Intracellular trafficking, secretion, and vesicular transport	PUP3	3.5	0-0	N
gi_996703429_ref_NC_029259.1__25377	AAACGATTTGATACTGTGAGGTAC	LOC4347420	-	GO:0003676(nucleic acid binding);GO:0003700(transcription factor activity, sequence-specific DNA binding);GO:0005634(nucleus);GO:0006351(transcription, DNA-templated);GO:0006355(regulation of transcription, DNA-templated);GO:0008270(zinc ion binding);GO:0009860(pollen tube growth);GO:0010500(transmitting tissue development);GO:0046872(metal ion binding);GO:1990058(fruit replum development)	-	[S]Function unknown	WIP2	4	1463-1486	N
gi_996703429_ref_NC_029259.1__25377	AAACGATTTGATACTGTGAGGTAC	LOC4347512	-	-	-	[O]Posttranslational modification, protein turnover, chaperones	-	4	0-0	N
gi_996703429_ref_NC_029259.1__25377	AAACGATTTGATACTGTGAGGTAC	LOC4347512	-	-	-	[O]Posttranslational modification, protein turnover, chaperones	-	4	427-450	N
gi_996703429_ref_NC_029259.1__25377	AAACGATTTGATACTGTGAGGTAC	LOC4349191	Os10g0528900	GO:0004364(glutathione transferase activity);GO:0005737(cytoplasm);GO:0006749(glutathione metabolic process);GO:0009407(toxin catabolic process)	ko00480(Glutathione metabolism)	[O]Posttranslational modification, protein turnover, chaperones	GSTU6	3.5	0-0	N
gi_996703429_ref_NC_029259.1__25377	AAACGATTTGATACTGTGAGGTAC	LOC4349191	Os10g0528900	GO:0004364(glutathione transferase activity);GO:0005737(cytoplasm);GO:0006749(glutathione metabolic process);GO:0009407(toxin catabolic process)	ko00480(Glutathione metabolism)	[O]Posttranslational modification, protein turnover, chaperones	GSTU6	3.5	936-959	N
gi_996703429_ref_NC_029259.1__25377	AAACGATTTGATACTGTGAGGTAC	LOC4351109	probable disease resistance protein RF9	GO:0005524(ATP binding);GO:0005575(cellular_component);GO:0006952(defense response);GO:0043531(ADP binding)	ko04626(Plant-pathogen interaction)	[S]Function unknown	RGA3	2.5	1922-1945	N
gi_996703429_ref_NC_029259.1__25377	AAACGATTTGATACTGTGAGGTAC	LOC9268564	lectin-domain containing receptor kinase VI.3-like	GO:0004674(protein serine/threonine kinase activity);GO:0005524(ATP binding);GO:0005886(plasma membrane);GO:0006468(protein phosphorylation);GO:0009751(response to salicylic acid);GO:0016021(integral component of membrane);GO:0016301(kinase activity);GO:0030246(carbohydrate binding)	ko00500(Starch and sucrose metabolism)	[T]Signal transduction mechanisms	LECRK41	4	2347-2369	N
gi_996703429_ref_NC_029259.1__26386	TGCGTGCTGCTTGAAATTTTTAGC	LOC9268809	-	GO:0000977(RNA polymerase II regulatory region sequence-specific DNA binding);GO:0003700(transcription factor activity, sequence-specific DNA binding);GO:0005634(nucleus);GO:0006357(regulation of transcription from RNA polymerase II promoter)	-	[S]Function unknown	-	4	1020-1042	N
gi_996703429_ref_NC_029259.1__26388	TTACTCACTAATTTTGCCT	LOC107275575	putative late blight resistance protein homolog R1B-16	GO:0005515(protein binding);GO:0005524(ATP binding);GO:0005576(extracellular region);GO:0006952(defense response);GO:0043531(ADP binding)	ko04626(Plant-pathogen interaction)	[S]Function unknown	RGA2	4	0-0	N
gi_996703429_ref_NC_029259.1__26388	TTACTCACTAATTTTGCCT	LOC107275575	putative late blight resistance protein homolog R1B-16	GO:0005515(protein binding);GO:0005524(ATP binding);GO:0005576(extracellular region);GO:0006952(defense response);GO:0043531(ADP binding)	ko04626(Plant-pathogen interaction)	[S]Function unknown	RGA2	4	1760-1777	N
gi_996703429_ref_NC_029259.1__26388	TTACTCACTAATTTTGCCT	LOC107275791	Similar to Cystathionine gamma-synthase.	GO:0004121(cystathionine beta-lyase activity);GO:0009507(chloroplast);GO:0009570(chloroplast stroma);GO:0016829(lyase activity);GO:0019279(L-methionine biosynthetic process from L-homoserine via cystathionine);GO:0030170(pyridoxal phosphate binding)	ko01230(Biosynthesis of amino acids);ko00270(Cysteine and methionine metabolism);ko00450(Selenocompound metabolism)	[E]Amino acid transport and metabolism	At3g57050	4	377-396	N
gi_996703429_ref_NC_029259.1__26388	TTACTCACTAATTTTGCCT	LOC107277180	Similar to chromatin remodeling complex subunit.	GO:0000419(DNA-directed RNA polymerase V complex);GO:0003676(nucleic acid binding);GO:0003677(DNA binding);GO:0004386(helicase activity);GO:0005515(protein binding);GO:0005524(ATP binding);GO:0005634(nucleus);GO:0005730(nucleolus);GO:0006306(DNA methylation);GO:0010424(DNA methylation on cytosine within a CG sequence);GO:0030422(production of siRNA involved in RNA interference);GO:0031618(nuclear…	ko03440(Homologous recombination)	[L]Replication, recombination and repair	DRD1	4	0-0	N
gi_996703429_ref_NC_029259.1__26388	TTACTCACTAATTTTGCCT	LOC107277180	Similar to chromatin remodeling complex subunit.	GO:0000419(DNA-directed RNA polymerase V complex);GO:0003676(nucleic acid binding);GO:0003677(DNA binding);GO:0004386(helicase activity);GO:0005515(protein binding);GO:0005524(ATP binding);GO:0005634(nucleus);GO:0005730(nucleolus);GO:0006306(DNA methylation);GO:0010424(DNA methylation on cytosine within a CG sequence);GO:0030422(production of siRNA involved in RNA interference);GO:0031618(nuclear…	ko03440(Homologous recombination)	[L]Replication, recombination and repair	DRD1	4	6188-6205	N
gi_996703429_ref_NC_029259.1__26388	TTACTCACTAATTTTGCCT	LOC107277244	-	-	-	-	-	4	1265-1282	N
gi_996703429_ref_NC_029259.1__26388	TTACTCACTAATTTTGCCT	LOC4328373	-	GO:0003677(DNA binding);GO:0005634(nucleus);GO:0005694(chromosome);GO:0005737(cytoplasm);GO:0006260(DNA replication);GO:0006284(base-excision repair);GO:0006302(double-strand break repair);GO:0006310(DNA recombination);GO:0009378(four-way junction helicase activity);GO:0032508(DNA duplex unwinding);GO:0043140(ATP-dependent 3'-5' DNA helicase activity)	-	[S]Function unknown	-	3.5	1329-1346	N
gi_996703429_ref_NC_029259.1__26388	TTACTCACTAATTTTGCCT	LOC4333748	-	GO:0005829(cytosol);GO:0008233(peptidase activity);GO:0019760(glucosinolate metabolic process)	-	[F]Nucleotide transport and metabolism	GGP3	4	1021-1039	N
gi_996703429_ref_NC_029259.1__26388	TTACTCACTAATTTTGCCT	LOC4334990	-	GO:0003712(transcription cofactor activity);GO:0005634(nucleus);GO:0006351(transcription, DNA-templated);GO:0006355(regulation of transcription, DNA-templated);GO:0009751(response to salicylic acid);GO:0016592(mediator complex)	-	[S]Function unknown	MED15A	4	0-0	N
gi_996703429_ref_NC_029259.1__26388	TTACTCACTAATTTTGCCT	LOC4334990	-	GO:0003712(transcription cofactor activity);GO:0005634(nucleus);GO:0006351(transcription, DNA-templated);GO:0006355(regulation of transcription, DNA-templated);GO:0009751(response to salicylic acid);GO:0016592(mediator complex)	-	[S]Function unknown	MED15A	4	3317-3335	N
gi_996703429_ref_NC_029259.1__26388	TTACTCACTAATTTTGCCT	LOC4337229	-	GO:0004067(asparaginase activity);GO:0005737(cytoplasm);GO:0006508(proteolysis);GO:0006516(glycoprotein catabolic process);GO:0008798(beta-aspartyl-peptidase activity);GO:0033345(asparagine catabolic process via L-aspartate);GO:0051604(protein maturation)	-	[E]Amino acid transport and metabolism	At3g16150	4	1184-1203	N
gi_996703429_ref_NC_029259.1__26388	TTACTCACTAATTTTGCCT	LOC4340283	Os06g0175800	GO:0004121(cystathionine beta-lyase activity);GO:0009507(chloroplast);GO:0009570(chloroplast stroma);GO:0016829(lyase activity);GO:0019279(L-methionine biosynthetic process from L-homoserine via cystathionine);GO:0030170(pyridoxal phosphate binding)	ko01230(Biosynthesis of amino acids);ko00270(Cysteine and methionine metabolism);ko00450(Selenocompound metabolism)	[E]Amino acid transport and metabolism	At3g57050	4	0-0	N
gi_996703429_ref_NC_029259.1__26388	TTACTCACTAATTTTGCCT	LOC4340283	Os06g0175800	GO:0004121(cystathionine beta-lyase activity);GO:0009507(chloroplast);GO:0009570(chloroplast stroma);GO:0016829(lyase activity);GO:0019279(L-methionine biosynthetic process from L-homoserine via cystathionine);GO:0030170(pyridoxal phosphate binding)	ko01230(Biosynthesis of amino acids);ko00270(Cysteine and methionine metabolism);ko00450(Selenocompound metabolism)	[E]Amino acid transport and metabolism	At3g57050	4	692-711	N
gi_996703429_ref_NC_029259.1__26388	TTACTCACTAATTTTGCCT	LOC4343908	Os07g0616500	GO:0005777(peroxisome);GO:0008891(glycolate oxidase activity);GO:0009853(photorespiration);GO:0010109(regulation of photosynthesis);GO:0019048(modulation by virus of host morphology or physiology)	ko01200(Carbon metabolism);ko00630(Glyoxylate and dicarboxylate metabolism);ko04146(Peroxisome)	[C]Energy production and conversion	GLO4	2.5	0-0	N
gi_996703429_ref_NC_029259.1__26388	TTACTCACTAATTTTGCCT	LOC4343908	Os07g0616500	GO:0005777(peroxisome);GO:0008891(glycolate oxidase activity);GO:0009853(photorespiration);GO:0010109(regulation of photosynthesis);GO:0019048(modulation by virus of host morphology or physiology)	ko01200(Carbon metabolism);ko00630(Glyoxylate and dicarboxylate metabolism);ko04146(Peroxisome)	[C]Energy production and conversion	GLO4	2.5	1872-1890	N
gi_996703429_ref_NC_029259.1__26388	TTACTCACTAATTTTGCCT	LOC4345892	GTP-binding protein SAR1-like	GO:0005634(nucleus)	ko04141(Protein processing in endoplasmic reticulum)	[S]Function unknown	BHLH49	2.5	90-108	N
gi_996703429_ref_NC_029259.1__26388	TTACTCACTAATTTTGCCT	LOC4348471	-	GO:0005576(extracellular region);GO:0006073(cellular glucan metabolic process);GO:0008422(beta-glucosidase activity);GO:0009251(glucan catabolic process);GO:0009986(cell surface)	-	[G]Carbohydrate transport and metabolism	KLLA0C05324g	2	1749-1766	N
gi_996703429_ref_NC_029259.1__26388	TTACTCACTAATTTTGCCT	TCONS_00025956	-	-	-	[S]Function unknown	-	4	33-50	N
gi_996703429_ref_NC_029259.1__26391	ACGCCGGCGGGGGCCTCGG	LOC107275312	-	GO:0043161(proteasome-mediated ubiquitin-dependent protein catabolic process);GO:0061630(ubiquitin protein ligase activity)	-	[O]Posttranslational modification, protein turnover, chaperones	Os04g0590900	3	290-307	N
gi_996703429_ref_NC_029259.1__26391	ACGCCGGCGGGGGCCTCGG	LOC107275341	probable disease resistance protein At1g12280	GO:0005515(protein binding);GO:0005524(ATP binding);GO:0005737(cytoplasm);GO:0005886(plasma membrane);GO:0006952(defense response);GO:0009626(plant-type hypersensitive response);GO:0016045(detection of bacterium);GO:0042742(defense response to bacterium);GO:0043531(ADP binding)	ko04626(Plant-pathogen interaction)	[S]Function unknown	RPS2	4	3134-3153	N
gi_996703429_ref_NC_029259.1__26391	ACGCCGGCGGGGGCCTCGG	LOC107275538	-	GO:0003735(structural constituent of ribosome);GO:0006412(translation);GO:0022627(cytosolic small ribosomal subunit)	-	[K]Transcription	-	3	91-109	N
gi_996703429_ref_NC_029259.1__26391	ACGCCGGCGGGGGCCTCGG	LOC107275541	mitogen-activated protein kinase kinase 9-like	GO:0004702(receptor signaling protein serine/threonine kinase activity);GO:0005737(cytoplasm)	ko04626(Plant-pathogen interaction)	[T]Signal transduction mechanisms	ULK2	3.5	38-56	N
gi_996703429_ref_NC_029259.1__26391	ACGCCGGCGGGGGCCTCGG	LOC107275582	-	-	-	-	-	2.5	851-869	N
gi_996703429_ref_NC_029259.1__26391	ACGCCGGCGGGGGCCTCGG	LOC107275687	-	GO:0000118(histone deacetylase complex);GO:0004407(histone deacetylase activity);GO:0005515(protein binding);GO:0005634(nucleus);GO:0006351(transcription, DNA-templated);GO:0006355(regulation of transcription, DNA-templated);GO:0009294(DNA mediated transformation);GO:0009405(pathogenesis);GO:0009861(jasmonic acid and ethylene-dependent systemic resistance);GO:0016573(histone acetylation);GO:00165…	-	[B]Chromatin structure and dynamics ;[Q]Secondary metabolites biosynthesis, transport and catabolism	HDA19	4	981-999	N
gi_996703429_ref_NC_029259.1__26391	ACGCCGGCGGGGGCCTCGG	LOC107275833	-	GO:0005634(nucleus);GO:0005737(cytoplasm);GO:0009651(response to salt stress)	-	[K]Transcription	-	4	629-647	N
gi_996703429_ref_NC_029259.1__26391	ACGCCGGCGGGGGCCTCGG	LOC107276051	WRKY family transcription factor	GO:0003700(transcription factor activity, sequence-specific DNA binding);GO:0005515(protein binding);GO:0005634(nucleus);GO:0006351(transcription, DNA-templated);GO:0006355(regulation of transcription, DNA-templated);GO:0009873(ethylene-activated signaling pathway);GO:0010200(response to chitin);GO:0016036(cellular response to phosphate starvation);GO:0043565(sequence-specific DNA binding);GO:004…	ko00970(Aminoacyl-tRNA biosynthesis)	[K]Transcription	WRKY6	4	2555-2573	N
gi_996703429_ref_NC_029259.1__26391	ACGCCGGCGGGGGCCTCGG	LOC107276136	Similar to F26G16.17 protein.	GO:0000179(rRNA (adenine-N6,N6-)-dimethyltransferase activity);GO:0001510(RNA methylation);GO:0003880(protein C-terminal carboxyl O-methyltransferase activity);GO:0004809(tRNA (guanine-N2-)-methyltransferase activity);GO:0005515(protein binding);GO:0005615(extracellular space);GO:0005634(nucleus);GO:0005737(cytoplasm);GO:0006351(transcription, DNA-templated);GO:0006355(regulation of transcription…	ko03013(RNA transport)	[S]Function unknown	Tgs1	3.5	571-589	N
gi_996703429_ref_NC_029259.1__26391	ACGCCGGCGGGGGCCTCGG	LOC107276144	-	GO:0003677(DNA binding);GO:0005634(nucleus);GO:0005739(mitochondrion);GO:0005829(cytosol)	-	[S]Function unknown	-	4	0-0	N
gi_996703429_ref_NC_029259.1__26391	ACGCCGGCGGGGGCCTCGG	LOC107276182	-	GO:0004842(ubiquitin-protein transferase activity);GO:0005634(nucleus);GO:0006511(ubiquitin-dependent protein catabolic process)	-	[S]Function unknown	FBL25	4	692-710	N
gi_996703429_ref_NC_029259.1__26391	ACGCCGGCGGGGGCCTCGG	LOC107276232	hypothetical protein	GO:0003677(DNA binding);GO:0005515(protein binding);GO:0005634(nucleus);GO:0006275(regulation of DNA replication);GO:0006355(regulation of transcription, DNA-templated);GO:0008270(zinc ion binding);GO:0009901(anther dehiscence);GO:0046976(histone methyltransferase activity (H3-K27 specific));GO:0051726(regulation of cell cycle);GO:0070734(histone H3-K27 methylation)	ko00310(Lysine degradation)	[S]Function unknown	ATXR6	4	285-304	N
gi_996703429_ref_NC_029259.1__26391	ACGCCGGCGGGGGCCTCGG	LOC107276502	hypothetical protein	GO:0004674(protein serine/threonine kinase activity);GO:0005886(plasma membrane);GO:0006468(protein phosphorylation);GO:0006952(defense response);GO:0009506(plasmodesma)	ko00520(Amino sugar and nucleotide sugar metabolism)	[T]Signal transduction mechanisms	CRK6	3.5	0-0	N
gi_996703429_ref_NC_029259.1__26391	ACGCCGGCGGGGGCCTCGG	LOC107276502	hypothetical protein	GO:0004674(protein serine/threonine kinase activity);GO:0005886(plasma membrane);GO:0006468(protein phosphorylation);GO:0006952(defense response);GO:0009506(plasmodesma)	ko00520(Amino sugar and nucleotide sugar metabolism)	[T]Signal transduction mechanisms	CRK6	3.5	88-107	N
gi_996703429_ref_NC_029259.1__26391	ACGCCGGCGGGGGCCTCGG	LOC107276530	hypothetical protein	GO:0004674(protein serine/threonine kinase activity);GO:0005509(calcium ion binding);GO:0005524(ATP binding);GO:0005886(plasma membrane);GO:0006468(protein phosphorylation);GO:0007166(cell surface receptor signaling pathway);GO:0016021(integral component of membrane);GO:0016301(kinase activity);GO:0030247(polysaccharide binding)	ko04626(Plant-pathogen interaction)	[T]Signal transduction mechanisms	WAK3	4	794-812	N
gi_996703429_ref_NC_029259.1__26391	ACGCCGGCGGGGGCCTCGG	LOC107276533	(Z)-3-hexen-1-ol acetyltransferase-like	GO:0005737(cytoplasm);GO:0016747(transferase activity, transferring acyl groups other than amino-acyl groups)	ko00592(alpha-Linolenic acid metabolism)	-	AT1	4	1057-1075	N
gi_996703429_ref_NC_029259.1__26391	ACGCCGGCGGGGGCCTCGG	LOC107276753	-	-	-	[S]Function unknown	-	4	458-476	N
gi_996703429_ref_NC_029259.1__26391	ACGCCGGCGGGGGCCTCGG	LOC107276808	-	-	-	-	-	4	146-163	N
gi_996703429_ref_NC_029259.1__26391	ACGCCGGCGGGGGCCTCGG	LOC107277090	uncharacterized LOC101785289	GO:0005886(plasma membrane);GO:0043161(proteasome-mediated ubiquitin-dependent protein catabolic process);GO:0048577(negative regulation of short-day photoperiodism, flowering);GO:0061630(ubiquitin protein ligase activity)	ko00053(Ascorbate and aldarate metabolism)	[O]Posttranslational modification, protein turnover, chaperones	ATL20	3.5	958-976	N
gi_996703429_ref_NC_029259.1__26391	ACGCCGGCGGGGGCCTCGG	LOC107277251	-	GO:0004842(ubiquitin-protein transferase activity);GO:0019005(SCF ubiquitin ligase complex);GO:0031146(SCF-dependent proteasomal ubiquitin-dependent protein catabolic process)	-	[S]Function unknown	At3g07870	4	1254-1272	N
gi_996703429_ref_NC_029259.1__26391	ACGCCGGCGGGGGCCTCGG	LOC107277460	-	GO:0005634(nucleus);GO:0008150(biological_process);GO:0016021(integral component of membrane)	-	[S]Function unknown	-	4	113-131	N
gi_996703429_ref_NC_029259.1__26391	ACGCCGGCGGGGGCCTCGG	LOC107277463	-	GO:0005737(cytoplasm);GO:0030001(metal ion transport);GO:0046914(transition metal ion binding);GO:0046916(cellular transition metal ion homeostasis)	-	[S]Function unknown	-	3.5	910-927	N
gi_996703429_ref_NC_029259.1__26391	ACGCCGGCGGGGGCCTCGG	LOC107277733	mannosyl-oligosaccharide 1	GO:0043161(proteasome-mediated ubiquitin-dependent protein catabolic process);GO:0061630(ubiquitin protein ligase activity)	ko00510(N-Glycan biosynthesis);ko04141(Protein processing in endoplasmic reticulum)	[O]Posttranslational modification, protein turnover, chaperones	ATL71	4	246-264	N
gi_996703429_ref_NC_029259.1__26391	ACGCCGGCGGGGGCCTCGG	LOC107278193	-	GO:0005768(endosome);GO:0005794(Golgi apparatus);GO:0005802(trans-Golgi network);GO:0005886(plasma membrane);GO:0008514(organic anion transmembrane transporter activity);GO:0008643(carbohydrate transport);GO:0016021(integral component of membrane)	-	[S]Function unknown	At4g32390	4	601-619	N
gi_996703429_ref_NC_029259.1__26391	ACGCCGGCGGGGGCCTCGG	LOC107278487	-	GO:0005887(integral component of plasma membrane);GO:0009992(cellular water homeostasis);GO:0015250(water channel activity);GO:0015254(glycerol channel activity);GO:0034220(ion transmembrane transport)	-	[G]Carbohydrate transport and metabolism	NIP3-2	3	1382-1400	N
gi_996703429_ref_NC_029259.1__26391	ACGCCGGCGGGGGCCTCGG	LOC107278775	pentatricopeptide repeat-containing protein At2g04860	GO:0008150(biological_process);GO:0008270(zinc ion binding);GO:0009507(chloroplast)	ko00500(Starch and sucrose metabolism)	[S]Function unknown	PCMP-H27	3.5	224-242	N
gi_996703429_ref_NC_029259.1__26391	ACGCCGGCGGGGGCCTCGG	LOC107279175	-	GO:0005515(protein binding);GO:0005634(nucleus);GO:0006970(response to osmotic stress);GO:0016567(protein ubiquitination);GO:0042631(cellular response to water deprivation);GO:0071472(cellular response to salt stress)	-	[S]Function unknown	BPM1	3.5	1160-1178	N
gi_996703429_ref_NC_029259.1__26391	ACGCCGGCGGGGGCCTCGG	LOC107279221	-	GO:0003674(molecular_function);GO:0005634(nucleus);GO:0008150(biological_process)	-	[S]Function unknown	-	4	576-594	N
gi_996703429_ref_NC_029259.1__26391	ACGCCGGCGGGGGCCTCGG	LOC107279546	Os11g0187500	GO:0005524(ATP binding);GO:0005618(cell wall);GO:0005634(nucleus);GO:0005739(mitochondrion);GO:0005774(vacuolar membrane);GO:0005794(Golgi apparatus);GO:0005829(cytosol);GO:0005886(plasma membrane);GO:0006351(transcription, DNA-templated);GO:0006355(regulation of transcription, DNA-templated);GO:0006457(protein folding);GO:0009266(response to temperature stimulus);GO:0009408(response to heat);GO:…	ko03040(Spliceosome);ko04141(Protein processing in endoplasmic reticulum);ko04144(Endocytosis)	[O]Posttranslational modification, protein turnover, chaperones	HSP70	4	1564-1582	N
gi_996703429_ref_NC_029259.1__26391	ACGCCGGCGGGGGCCTCGG	LOC107280281	-	-	-	-	-	3.5	82-100	N
gi_996703429_ref_NC_029259.1__26391	ACGCCGGCGGGGGCCTCGG	LOC107280590	-	-	-	-	-	3	434-452	N
gi_996703429_ref_NC_029259.1__26391	ACGCCGGCGGGGGCCTCGG	LOC107280954	pentatricopeptide repeat-containing protein At4g25270	GO:0003674(molecular_function);GO:0005739(mitochondrion);GO:0008150(biological_process)	ko00240(Pyrimidine metabolism)	-	PCMP-E29	3	407-424	N
gi_996703429_ref_NC_029259.1__26391	ACGCCGGCGGGGGCCTCGG	LOC107281123	-	GO:0080167(response to karrikin)	-	[S]Function unknown	-	3.5	1807-1826	N
gi_996703429_ref_NC_029259.1__26391	ACGCCGGCGGGGGCCTCGG	LOC107281197	-	-	-	-	-	4	429-447	N
gi_996703429_ref_NC_029259.1__26391	ACGCCGGCGGGGGCCTCGG	LOC107281224	UDP-glucosyltransferase	GO:0009813(flavonoid biosynthetic process);GO:0043231(intracellular membrane-bounded organelle);GO:0052696(flavonoid glucuronidation);GO:0080043(quercetin 3-O-glucosyltransferase activity);GO:0080044(quercetin 7-O-glucosyltransferase activity)	ko00906(Carotenoid biosynthesis)	[S]Function unknown	UGT89B1	4	335-353	N
gi_996703429_ref_NC_029259.1__26391	ACGCCGGCGGGGGCCTCGG	LOC107281303	-	-	-	-	-	4	198-215	N
gi_996703429_ref_NC_029259.1__26391	ACGCCGGCGGGGGCCTCGG	LOC112936394	systemin receptor SR160	GO:0004672(protein kinase activity);GO:0004674(protein serine/threonine kinase activity);GO:0005524(ATP binding);GO:0005886(plasma membrane);GO:0006468(protein phosphorylation);GO:0007169(transmembrane receptor protein tyrosine kinase signaling pathway);GO:0016021(integral component of membrane)	ko04075(Plant hormone signal transduction)	[T]Signal transduction mechanisms	At2g26730	3.5	679-697	N
gi_996703429_ref_NC_029259.1__26391	ACGCCGGCGGGGGCCTCGG	LOC112936906	-	-	-	-	-	3.5	827-845	N
gi_996703429_ref_NC_029259.1__26391	ACGCCGGCGGGGGCCTCGG	LOC112936997	-	-	-	[S]Function unknown	-	4	525-543	N
gi_996703429_ref_NC_029259.1__26391	ACGCCGGCGGGGGCCTCGG	LOC112937364	-	GO:0005515(protein binding);GO:0005634(nucleus);GO:0009908(flower development);GO:0030154(cell differentiation)	-	-	FRL1	4	501-519	N
gi_996703429_ref_NC_029259.1__26391	ACGCCGGCGGGGGCCTCGG	LOC112937862	-	GO:0005515(protein binding);GO:0005634(nucleus);GO:0009908(flower development);GO:0030154(cell differentiation)	-	-	FRL1	4	475-493	N
gi_996703429_ref_NC_029259.1__26391	ACGCCGGCGGGGGCCTCGG	LOC112938365	-	GO:0004857(enzyme inhibitor activity)	-	[S]Function unknown	-	2	462-480	N
gi_996703429_ref_NC_029259.1__26391	ACGCCGGCGGGGGCCTCGG	LOC112938980	-	GO:0005618(cell wall);GO:0033609(oxalate metabolic process);GO:0046564(oxalate decarboxylase activity)	-	[S]Function unknown	Os05g0197200	4	538-556	N
gi_996703429_ref_NC_029259.1__26391	ACGCCGGCGGGGGCCTCGG	LOC112939089	-	GO:0004190(aspartic-type endopeptidase activity);GO:0006508(proteolysis);GO:0030163(protein catabolic process)	-	[O]Posttranslational modification, protein turnover, chaperones	AP37	4	96-113	N
gi_996703429_ref_NC_029259.1__26391	ACGCCGGCGGGGGCCTCGG	LOC112939900	putative uncharacterized protein FLJ22184	GO:0003674(molecular_function);GO:0005575(cellular_component);GO:0008150(biological_process)	ko04144(Endocytosis)	[S]Function unknown	-	4	326-344	N
gi_996703429_ref_NC_029259.1__26391	ACGCCGGCGGGGGCCTCGG	LOC4324003	-	GO:0005351(sugar:proton symporter activity);GO:0005355(glucose transmembrane transporter activity);GO:0005887(integral component of plasma membrane);GO:0035428(hexose transmembrane transport);GO:0046323(glucose import)	-	[G]Carbohydrate transport and metabolism	PLT5	4	424-441	N
gi_996703429_ref_NC_029259.1__26391	ACGCCGGCGGGGGCCTCGG	LOC4324432	-	GO:0005794(Golgi apparatus);GO:0008270(zinc ion binding);GO:0016020(membrane);GO:0016021(integral component of membrane)	-	[O]Posttranslational modification, protein turnover, chaperones	-	3.5	0-0	N
gi_996703429_ref_NC_029259.1__26391	ACGCCGGCGGGGGCCTCGG	LOC4324432	-	GO:0005794(Golgi apparatus);GO:0008270(zinc ion binding);GO:0016020(membrane);GO:0016021(integral component of membrane)	-	[O]Posttranslational modification, protein turnover, chaperones	-	3.5	379-398	N
gi_996703429_ref_NC_029259.1__26391	ACGCCGGCGGGGGCCTCGG	LOC4324525	hypothetical protein	GO:0003840(gamma-glutamyltransferase activity);GO:0005773(vacuole);GO:0005774(vacuolar membrane);GO:0006751(glutathione catabolic process);GO:0006805(xenobiotic metabolic process);GO:0009636(response to toxic substance);GO:0016021(integral component of membrane);GO:0016756(glutathione gamma-glutamylcysteinyltransferase activity);GO:0036374(glutathione hydrolase activity)	ko00590(Arachidonic acid metabolism);ko00430(Taurine and hypotaurine metabolism);ko00460(Cyanoamino acid metabolism);ko00480(Glutathione metabolism)	[E]Amino acid transport and metabolism	GGT3	4	1284-1302	N
gi_996703429_ref_NC_029259.1__26391	ACGCCGGCGGGGGCCTCGG	LOC4324555	cationic peroxidase SPC4-like	GO:0004601(peroxidase activity);GO:0009505(plant-type cell wall);GO:0009664(plant-type cell wall organization)	ko00940(Phenylpropanoid biosynthesis)	-	Sb03g046810	3.5	73-92	N
gi_996703429_ref_NC_029259.1__26391	ACGCCGGCGGGGGCCTCGG	LOC4324638	-	GO:0003674(molecular_function);GO:0016021(integral component of membrane);GO:0016192(vesicle-mediated transport)	-	[U]Intracellular trafficking, secretion, and vesicular transport	SFT2D1	4	0-0	N
gi_996703429_ref_NC_029259.1__26391	ACGCCGGCGGGGGCCTCGG	LOC4324638	-	GO:0003674(molecular_function);GO:0016021(integral component of membrane);GO:0016192(vesicle-mediated transport)	-	[U]Intracellular trafficking, secretion, and vesicular transport	SFT2D1	4	86-103	N
gi_996703429_ref_NC_029259.1__26391	ACGCCGGCGGGGGCCTCGG	LOC4324672	Glutamate/phenylalanine/leucine/valine dehydrogenase domain containing protein.	GO:0005737(cytoplasm);GO:0006520(cellular amino acid metabolic process);GO:0016491(oxidoreductase activity);GO:0055114(oxidation-reduction process)	ko00910(Nitrogen metabolism);ko00250(Alanine, aspartate and glutamate metabolism);ko00220(Arginine biosynthesis)	[E]Amino acid transport and metabolism	-	4	0-0	N
gi_996703429_ref_NC_029259.1__26391	ACGCCGGCGGGGGCCTCGG	LOC4324672	Glutamate/phenylalanine/leucine/valine dehydrogenase domain containing protein.	GO:0005737(cytoplasm);GO:0006520(cellular amino acid metabolic process);GO:0016491(oxidoreductase activity);GO:0055114(oxidation-reduction process)	ko00910(Nitrogen metabolism);ko00250(Alanine, aspartate and glutamate metabolism);ko00220(Arginine biosynthesis)	[E]Amino acid transport and metabolism	-	4	511-529	N
gi_996703429_ref_NC_029259.1__26391	ACGCCGGCGGGGGCCTCGG	LOC4324762	-	GO:0003677(DNA binding);GO:0005737(cytoplasm);GO:0006355(regulation of transcription, DNA-templated);GO:0080008(Cul4-RING E3 ubiquitin ligase complex)	-	[S]Function unknown	-	4	0-0	N
gi_996703429_ref_NC_029259.1__26391	ACGCCGGCGGGGGCCTCGG	LOC4324891	hypothetical protein	GO:0004176(ATP-dependent peptidase activity);GO:0005524(ATP binding);GO:0005759(mitochondrial matrix);GO:0006508(proteolysis);GO:0030163(protein catabolic process)	ko03008(Ribosome biogenesis in eukaryotes)	[O]Posttranslational modification, protein turnover, chaperones	CLPX3	4	0-0	N
gi_996703429_ref_NC_029259.1__26391	ACGCCGGCGGGGGCCTCGG	LOC4324968	-	GO:0016020(membrane);GO:0016021(integral component of membrane);GO:0046872(metal ion binding);GO:0055114(oxidation-reduction process)	-	[S]Function unknown	At3g07570	4	1038-1057	N
gi_996703429_ref_NC_029259.1__26391	ACGCCGGCGGGGGCCTCGG	LOC4325037	phospholipase A(1) DAD1	GO:0004806(triglyceride lipase activity);GO:0005811(lipid particle);GO:0006629(lipid metabolic process);GO:0008970(phosphatidylcholine 1-acylhydrolase activity);GO:0009507(chloroplast);GO:0009611(response to wounding);GO:0009695(jasmonic acid biosynthetic process);GO:0016042(lipid catabolic process);GO:0030308(negative regulation of cell growth);GO:0047714(galactolipase activity);GO:0050832(defen…	ko00564(Glycerophospholipid metabolism);ko00592(alpha-Linolenic acid metabolism)	[S]Function unknown	EG1	3	1242-1260	N
gi_996703429_ref_NC_029259.1__26391	ACGCCGGCGGGGGCCTCGG	LOC4325180	-	GO:0005199(structural constituent of cell wall);GO:0005576(extracellular region);GO:0005618(cell wall);GO:0006949(syncytium formation);GO:0009505(plant-type cell wall);GO:0009664(plant-type cell wall organization);GO:0009826(unidimensional cell growth);GO:0009828(plant-type cell wall loosening);GO:0009831(plant-type cell wall modification involved in multidimensional cell growth);GO:0016020(membr…	-	[G]Carbohydrate transport and metabolism	EXPA11	4	476-495	N
gi_996703429_ref_NC_029259.1__26391	ACGCCGGCGGGGGCCTCGG	LOC4325389	uncharacterized CRM domain-containing protein At3g25440	GO:0003723(RNA binding);GO:0008150(biological_process);GO:0009507(chloroplast)	ko03018(RNA degradation)	[S]Function unknown	At3g25440	4	228-246	N
gi_996703429_ref_NC_029259.1__26391	ACGCCGGCGGGGGCCTCGG	LOC4325404	-	GO:0003677(DNA binding);GO:0005634(nucleus);GO:0007275(multicellular organism development);GO:0009299(mRNA transcription);GO:0009734(auxin-activated signaling pathway);GO:0009851(auxin biosynthetic process);GO:0046872(metal ion binding)	-	[S]Function unknown	LRP1	4	639-657	N
gi_996703429_ref_NC_029259.1__26391	ACGCCGGCGGGGGCCTCGG	LOC4325656	Protein of unknown function DUF1637 domain containing protein.	GO:0009061(anaerobic respiration);GO:0018171(peptidyl-cysteine oxidation);GO:0070483(detection of hypoxia)	ko00430(Taurine and hypotaurine metabolism)	[S]Function unknown	PCO2	4	307-325	N
gi_996703429_ref_NC_029259.1__26391	ACGCCGGCGGGGGCCTCGG	LOC4325834	hypothetical protein	GO:0004553(hydrolase activity, hydrolyzing O-glycosyl compounds);GO:0030247(polysaccharide binding);GO:0046658(anchored component of plasma membrane)	ko00500(Starch and sucrose metabolism)	[S]Function unknown	-	4	478-496	N
gi_996703429_ref_NC_029259.1__26391	ACGCCGGCGGGGGCCTCGG	LOC4325843	-	-	-	[S]Function unknown	-	4	377-395	N
gi_996703429_ref_NC_029259.1__26391	ACGCCGGCGGGGGCCTCGG	LOC4325898	bifunctional ATP-dependent dihydroxyacetone kinase/FAD-AMP lyase (cyclizing)-like	GO:0003677(DNA binding);GO:0003700(transcription factor activity, sequence-specific DNA binding);GO:0005515(protein binding);GO:0005634(nucleus);GO:0006351(transcription, DNA-templated);GO:0006355(regulation of transcription, DNA-templated);GO:0009908(flower development);GO:0010228(vegetative to reproductive phase transition of meristem)	ko01200(Carbon metabolism);ko00051(Fructose and mannose metabolism);ko00561(Glycerolipid metabolism)	[K]Transcription	RLT2	2.5	0-0	N
gi_996703429_ref_NC_029259.1__26391	ACGCCGGCGGGGGCCTCGG	LOC4325914	-	-	-	[S]Function unknown	-	3.5	311-329	N
gi_996703429_ref_NC_029259.1__26391	ACGCCGGCGGGGGCCTCGG	LOC4325919	-	GO:0005622(intracellular);GO:0005623(cell);GO:0005773(vacuole);GO:0009705(plant-type vacuole membrane);GO:0015098(molybdate ion transmembrane transporter activity);GO:0015116(sulfate transmembrane transporter activity);GO:0015689(molybdate ion transport);GO:0090414(molybdate ion export from vacuole)	-	[P]Inorganic ion transport and metabolism	MOT2	4	1090-1107	N
gi_996703429_ref_NC_029259.1__26391	ACGCCGGCGGGGGCCTCGG	LOC4325930	-	GO:0004222(metalloendopeptidase activity);GO:0005750(mitochondrial respiratory chain complex III);GO:0006122(mitochondrial electron transport, ubiquinol to cytochrome c);GO:0008270(zinc ion binding);GO:0009060(aerobic respiration);GO:0016485(protein processing)	-	[O]Posttranslational modification, protein turnover, chaperones	At3g02090	4	338-357	N
gi_996703429_ref_NC_029259.1__26391	ACGCCGGCGGGGGCCTCGG	LOC4326135	-	-	-	-	-	3.5	578-596	N
gi_996703429_ref_NC_029259.1__26391	ACGCCGGCGGGGGCCTCGG	LOC4326140	Peptidyl-prolyl cis-trans isomerase H	GO:0003755(peptidyl-prolyl cis-trans isomerase activity)	ko03040(Spliceosome)	[O]Posttranslational modification, protein turnover, chaperones	CYP26-2	3	410-428	N
gi_996703429_ref_NC_029259.1__26391	ACGCCGGCGGGGGCCTCGG	LOC4326152	Os01g0106800	GO:0019788(NEDD8 transferase activity);GO:0031146(SCF-dependent proteasomal ubiquitin-dependent protein catabolic process);GO:0031462(Cul2-RING ubiquitin ligase complex);GO:0031463(Cul3-RING ubiquitin ligase complex);GO:0031467(Cul7-RING ubiquitin ligase complex);GO:0042787(protein ubiquitination involved in ubiquitin-dependent protein catabolic process);GO:0043224(nuclear SCF ubiquitin ligase co…	ko04141(Protein processing in endoplasmic reticulum);ko04120(Ubiquitin mediated proteolysis);ko03420(Nucleotide excision repair)	[O]Posttranslational modification, protein turnover, chaperones	RBX1A	4	119-137	N
gi_996703429_ref_NC_029259.1__26391	ACGCCGGCGGGGGCCTCGG	LOC4326166	Os01g0743800	GO:0000160(phosphorelay signal transduction system);GO:0005634(nucleus);GO:0005737(cytoplasm);GO:0009736(cytokinin-activated signaling pathway);GO:0009927(histidine phosphotransfer kinase activity);GO:0016310(phosphorylation);GO:0043424(protein histidine kinase binding)	ko04075(Plant hormone signal transduction)	[T]Signal transduction mechanisms	PHP1	4	0-0	N
gi_996703429_ref_NC_029259.1__26391	ACGCCGGCGGGGGCCTCGG	LOC4326222	uncharacterized LOC100839967	GO:0004871(signal transducer activity);GO:0005886(plasma membrane);GO:0009416(response to light stimulus)	ko00902(Monoterpenoid biosynthesis)	[S]Function unknown	CPT1	4	583-602	N
gi_996703429_ref_NC_029259.1__26391	ACGCCGGCGGGGGCCTCGG	LOC4326437	-	-	-	[S]Function unknown	-	4	394-412	N
gi_996703429_ref_NC_029259.1__26391	ACGCCGGCGGGGGCCTCGG	LOC4326583	Os01g0639900	GO:0004089(carbonate dehydratase activity);GO:0005737(cytoplasm);GO:0005829(cytosol);GO:0008270(zinc ion binding);GO:0009507(chloroplast);GO:0009535(chloroplast thylakoid membrane);GO:0009570(chloroplast stroma);GO:0009941(chloroplast envelope);GO:0015976(carbon utilization);GO:0042742(defense response to bacterium);GO:0048046(apoplast)	ko00910(Nitrogen metabolism)	[P]Inorganic ion transport and metabolism	-	4	216-233	N
gi_996703429_ref_NC_029259.1__26391	ACGCCGGCGGGGGCCTCGG	LOC4326647	3'-N-debenzoyl-2'-deoxytaxol N-benzoyltransferase-like	GO:0005737(cytoplasm);GO:0016740(transferase activity);GO:0016747(transferase activity, transferring acyl groups other than amino-acyl groups)	ko00073(Cutin, suberine and wax biosynthesis)	[S]Function unknown	AT10	4	839-858	N
gi_996703429_ref_NC_029259.1__26391	ACGCCGGCGGGGGCCTCGG	LOC4326659	hypothetical protein	GO:0004497(monooxygenase activity)	ko00905(Brassinosteroid biosynthesis)	[Q]Secondary metabolites biosynthesis, transport and catabolism	CYP72A13	4	286-303	N
gi_996703429_ref_NC_029259.1__26391	ACGCCGGCGGGGGCCTCGG	LOC4327046	-	GO:0003700(transcription factor activity, sequence-specific DNA binding);GO:0003950(NAD+ ADP-ribosyltransferase activity);GO:0005634(nucleus);GO:0006355(regulation of transcription, DNA-templated);GO:0046872(metal ion binding)	-	[S]Function unknown	-	2.5	1700-1718	N
gi_996703429_ref_NC_029259.1__26391	ACGCCGGCGGGGGCCTCGG	LOC4327128	-	GO:0001556(oocyte maturation);GO:0005737(cytoplasm);GO:0005813(centrosome);GO:0043186(P granule);GO:0046872(metal ion binding)	-	[S]Function unknown	Os01g0174600	3	2153-2171	N
gi_996703429_ref_NC_029259.1__26391	ACGCCGGCGGGGGCCTCGG	LOC4327179	probable disease resistance protein At1g12280	GO:0004672(protein kinase activity);GO:0004674(protein serine/threonine kinase activity);GO:0005524(ATP binding);GO:0005886(plasma membrane);GO:0006468(protein phosphorylation);GO:0009611(response to wounding);GO:0009620(response to fungus);GO:0016021(integral component of membrane);GO:0046777(protein autophosphorylation)	ko04626(Plant-pathogen interaction)	[T]Signal transduction mechanisms	PERK1	4	719-737	N
gi_996703429_ref_NC_029259.1__26391	ACGCCGGCGGGGGCCTCGG	LOC4327245	-	GO:0003677(DNA binding);GO:0003700(transcription factor activity, sequence-specific DNA binding);GO:0005634(nucleus);GO:0006351(transcription, DNA-templated);GO:0006355(regulation of transcription, DNA-templated);GO:0046872(metal ion binding);GO:0048653(anther development)	-	[S]Function unknown	SPL2	4	609-627	N
gi_996703429_ref_NC_029259.1__26391	ACGCCGGCGGGGGCCTCGG	LOC4327360	alpha-glucosidase 2-like	GO:0003824(catalytic activity);GO:0005794(Golgi apparatus);GO:0008150(biological_process);GO:0016020(membrane);GO:0016021(integral component of membrane);GO:0016740(transferase activity)	ko00510(N-Glycan biosynthesis);ko04141(Protein processing in endoplasmic reticulum)	[S]Function unknown	ARAD1	4	272-289	N
gi_996703429_ref_NC_029259.1__26391	ACGCCGGCGGGGGCCTCGG	LOC4327460	ATP-binding cassette transporter, subfamily G, member 30, group WBC protein PpABCG30	GO:0005886(plasma membrane);GO:0016021(integral component of membrane);GO:0042626(ATPase activity, coupled to transmembrane movement of substances)	ko02010(ABC transporters)	[V]Defense mechanisms	ABCG1	4	240-258	N
gi_996703429_ref_NC_029259.1__26391	ACGCCGGCGGGGGCCTCGG	LOC4327519	-	GO:0003674(molecular_function);GO:0008150(biological_process)	-	[S]Function unknown	-	4	276-295	N
gi_996703429_ref_NC_029259.1__26391	ACGCCGGCGGGGGCCTCGG	LOC4327533	thioredoxin reductase NTRA-like	GO:0005783(endoplasmic reticulum);GO:0005886(plasma membrane);GO:0009926(auxin polar transport);GO:0010252(auxin homeostasis);GO:0010329(auxin efflux transmembrane transporter activity)	ko00240(Pyrimidine metabolism);ko00450(Selenocompound metabolism)	[S]Function unknown	PIN9	4	702-720	N
gi_996703429_ref_NC_029259.1__26391	ACGCCGGCGGGGGCCTCGG	LOC4327664	-	-	-	[S]Function unknown	-	3.5	1156-1174	N
gi_996703429_ref_NC_029259.1__26391	ACGCCGGCGGGGGCCTCGG	LOC4327779	-	GO:0005049(nuclear export signal receptor activity);GO:0005635(nuclear envelope);GO:0005829(cytosol);GO:0006606(protein import into nucleus);GO:0006611(protein export from nucleus)	-	[O]Posttranslational modification, protein turnover, chaperones	CAS	4	487-505	N
gi_996703429_ref_NC_029259.1__26391	ACGCCGGCGGGGGCCTCGG	LOC4328006	Os02g0104700	GO:0003924(GTPase activity);GO:0005739(mitochondrion);GO:0042254(ribosome biogenesis)	ko00220(Arginine biosynthesis);ko00330(Arginine and proline metabolism);ko04626(Plant-pathogen interaction)	[S]Function unknown	Os02g0104700	4	272-290	N
gi_996703429_ref_NC_029259.1__26391	ACGCCGGCGGGGGCCTCGG	LOC4328057	-	-	-	[S]Function unknown	-	4	260-278	N
gi_996703429_ref_NC_029259.1__26391	ACGCCGGCGGGGGCCTCGG	LOC4328058	chromatin remodeling complex / DNA-dep ATPase	GO:0003677(DNA binding);GO:0003682(chromatin binding);GO:0004386(helicase activity);GO:0005515(protein binding);GO:0005524(ATP binding);GO:0005634(nucleus);GO:0005829(cytosol);GO:0006351(transcription, DNA-templated);GO:0006355(regulation of transcription, DNA-templated);GO:0008094(DNA-dependent ATPase activity);GO:0010199(organ boundary specification between lateral organs and the meristem);GO:0…	ko03420(Nucleotide excision repair)	[L]Replication, recombination and repair	BRM	4	329-347	N
gi_996703429_ref_NC_029259.1__26391	ACGCCGGCGGGGGCCTCGG	LOC4328081	systemin receptor SR160	GO:0001653(peptide receptor activity);GO:0004383(guanylate cyclase activity);GO:0004672(protein kinase activity);GO:0004674(protein serine/threonine kinase activity);GO:0005515(protein binding);GO:0005524(ATP binding);GO:0005886(plasma membrane);GO:0006468(protein phosphorylation);GO:0007169(transmembrane receptor protein tyrosine kinase signaling pathway);GO:0009611(response to wounding);GO:0016…	ko04075(Plant hormone signal transduction)	[T]Signal transduction mechanisms ;[S]Function unknown	PSKR	4	4077-4095	N
gi_996703429_ref_NC_029259.1__26391	ACGCCGGCGGGGGCCTCGG	LOC4328243	-	GO:0003674(molecular_function);GO:0008150(biological_process)	-	[S]Function unknown	-	4	194-212	N
gi_996703429_ref_NC_029259.1__26391	ACGCCGGCGGGGGCCTCGG	LOC4328555	uncharacterized LOC103937938	GO:0003674(molecular_function);GO:0005634(nucleus)	ko00190(Oxidative phosphorylation);ko00195(Photosynthesis)	[S]Function unknown	-	4	0-0	N
gi_996703429_ref_NC_029259.1__26391	ACGCCGGCGGGGGCCTCGG	LOC4328555	uncharacterized LOC103937938	GO:0003674(molecular_function);GO:0005634(nucleus)	ko00190(Oxidative phosphorylation);ko00195(Photosynthesis)	[S]Function unknown	-	4	405-423	N
gi_996703429_ref_NC_029259.1__26391	ACGCCGGCGGGGGCCTCGG	LOC4328633	peptidase	GO:0004252(serine-type endopeptidase activity);GO:0005618(cell wall)	ko04144(Endocytosis)	[O]Posttranslational modification, protein turnover, chaperones	AIR3	4	280-298	N
gi_996703429_ref_NC_029259.1__26391	ACGCCGGCGGGGGCCTCGG	LOC4328656	mitochondrial carrier family	GO:0003735(structural constituent of ribosome);GO:0006412(translation)	ko04146(Peroxisome)	[S]Function unknown	BT1	3.5	0-0	N
gi_996703429_ref_NC_029259.1__26391	ACGCCGGCGGGGGCCTCGG	LOC4328861	Os02g0245100	GO:0005053(peroxisome matrix targeting signal-2 binding);GO:0005515(protein binding);GO:0005634(nucleus);GO:0005778(peroxisomal membrane);GO:0006625(protein targeting to peroxisome);GO:0080008(Cul4-RING E3 ubiquitin ligase complex)	ko04146(Peroxisome)	[S]Function unknown	PEX7	2.5	258-276	N
gi_996703429_ref_NC_029259.1__26391	ACGCCGGCGGGGGCCTCGG	LOC4328862	-	-	-	-	-	4	126-144	N
gi_996703429_ref_NC_029259.1__26391	ACGCCGGCGGGGGCCTCGG	LOC4329088	-	GO:0016787(hydrolase activity)	-	[S]Function unknown	rutD	4	362-380	N
gi_996703429_ref_NC_029259.1__26391	ACGCCGGCGGGGGCCTCGG	LOC4329121	serine/threonine-protein phosphatase 2A 65 kDa regulatory subunit A beta isoform-like	GO:0005886(plasma membrane);GO:0031225(anchored component of membrane)	ko03015(mRNA surveillance pathway)	[M]Cell wall/membrane/envelope biogenesis	FLA6	4	497-515	N
gi_996703429_ref_NC_029259.1__26391	ACGCCGGCGGGGGCCTCGG	LOC4330177	-	-	-	-	-	4	722-740	N
gi_996703429_ref_NC_029259.1__26391	ACGCCGGCGGGGGCCTCGG	LOC4330390	Os02g0693700	GO:0016021(integral component of membrane);GO:0042626(ATPase activity, coupled to transmembrane movement of substances);GO:0055085(transmembrane transport)	ko02010(ABC transporters)	[V]Defense mechanisms	ABCB2	4	701-719	N
gi_996703429_ref_NC_029259.1__26391	ACGCCGGCGGGGGCCTCGG	LOC4330568	Os02g0722800	GO:0000166(nucleotide binding);GO:0000932(cytoplasmic mRNA processing body);GO:0005515(protein binding);GO:0005634(nucleus);GO:0005829(cytosol);GO:0006397(mRNA processing);GO:0006402(mRNA catabolic process);GO:0009791(post-embryonic development);GO:0009965(leaf morphogenesis);GO:0010071(root meristem specification);GO:0010072(primary shoot apical meristem specification);GO:0031087(deadenylation-i…	ko03018(RNA degradation)	[S]Function unknown	VCS	2.5	496-514	N
gi_996703429_ref_NC_029259.1__26391	ACGCCGGCGGGGGCCTCGG	LOC4330581	-	GO:0003674(molecular_function);GO:0005634(nucleus);GO:0005829(cytosol);GO:0008150(biological_process)	-	[S]Function unknown	AIM32	4	131-149	N
gi_996703429_ref_NC_029259.1__26391	ACGCCGGCGGGGGCCTCGG	LOC4330651	-	GO:0005886(plasma membrane);GO:0008150(biological_process);GO:0016021(integral component of membrane)	-	[S]Function unknown	At2g01680	4	98-116	N
gi_996703429_ref_NC_029259.1__26391	ACGCCGGCGGGGGCCTCGG	LOC4330699	-	GO:0005576(extracellular region);GO:0016021(integral component of membrane)	-	[S]Function unknown	-	4	177-195	N
gi_996703429_ref_NC_029259.1__26391	ACGCCGGCGGGGGCCTCGG	LOC4330757	-	GO:0008150(biological_process)	-	[O]Posttranslational modification, protein turnover, chaperones	TTL1	4	796-814	N
gi_996703429_ref_NC_029259.1__26391	ACGCCGGCGGGGGCCTCGG	LOC4330774	UDP-glycosyltransferase 85A1	GO:0009813(flavonoid biosynthetic process);GO:0043231(intracellular membrane-bounded organelle);GO:0052696(flavonoid glucuronidation);GO:0080043(quercetin 3-O-glucosyltransferase activity);GO:0080044(quercetin 7-O-glucosyltransferase activity)	ko00908(Zeatin biosynthesis)	[S]Function unknown	UGT85A24	4	1092-1110	N
gi_996703429_ref_NC_029259.1__26391	ACGCCGGCGGGGGCCTCGG	LOC4330801	-	-	-	[S]Function unknown	-	3	582-600	N
gi_996703429_ref_NC_029259.1__26391	ACGCCGGCGGGGGCCTCGG	LOC4330888	Os03g0113700	GO:0005524(ATP binding);GO:0005618(cell wall);GO:0005739(mitochondrion);GO:0005759(mitochondrial matrix);GO:0005774(vacuolar membrane);GO:0005794(Golgi apparatus);GO:0005829(cytosol);GO:0006457(protein folding);GO:0008270(zinc ion binding);GO:0009408(response to heat);GO:0009651(response to salt stress);GO:0009735(response to cytokinin);GO:0046686(response to cadmium ion);GO:0051082(unfolded prot…	ko03018(RNA degradation)	[O]Posttranslational modification, protein turnover, chaperones	-	4	241-259	N
gi_996703429_ref_NC_029259.1__26391	ACGCCGGCGGGGGCCTCGG	LOC4331480	-	-	-	[T]Signal transduction mechanisms	-	4	0-0	N
gi_996703429_ref_NC_029259.1__26391	ACGCCGGCGGGGGCCTCGG	LOC4331480	-	-	-	[T]Signal transduction mechanisms	-	4	222-240	N
gi_996703429_ref_NC_029259.1__26391	ACGCCGGCGGGGGCCTCGG	LOC4331603	hypothetical protein	GO:0003676(nucleic acid binding);GO:0003677(DNA binding);GO:0005575(cellular_component);GO:0008150(biological_process);GO:0046872(metal ion binding)	ko04120(Ubiquitin mediated proteolysis)	[S]Function unknown	Os02g0677700	3.5	590-609	N
gi_996703429_ref_NC_029259.1__26391	ACGCCGGCGGGGGCCTCGG	LOC4331611	Os03g0146400	GO:0008219(cell death);GO:0009507(chloroplast);GO:0009534(chloroplast thylakoid);GO:0009535(chloroplast thylakoid membrane);GO:0009706(chloroplast inner membrane);GO:0009816(defense response to bacterium, incompatible interaction);GO:0009908(flower development);GO:0009941(chloroplast envelope);GO:0010154(fruit development);GO:0010277(chlorophyllide a oxygenase [overall] activity);GO:0015996(chlor…	ko00860(Porphyrin and chlorophyll metabolism)	[P]Inorganic ion transport and metabolism	PAO	4	461-479	N
gi_996703429_ref_NC_029259.1__26391	ACGCCGGCGGGGGCCTCGG	LOC4331726	probable fructokinase-5	GO:0005634(nucleus);GO:0005737(cytoplasm);GO:0016301(kinase activity);GO:0016310(phosphorylation)	ko00051(Fructose and mannose metabolism);ko00500(Starch and sucrose metabolism);ko00520(Amino sugar and nucleotide sugar metabolism)	[G]Carbohydrate transport and metabolism	kdgK	4	319-336	N
gi_996703429_ref_NC_029259.1__26391	ACGCCGGCGGGGGCCTCGG	LOC4331945	-	GO:0005351(sugar:proton symporter activity);GO:0005355(glucose transmembrane transporter activity);GO:0005887(integral component of plasma membrane);GO:0035428(hexose transmembrane transport);GO:0046323(glucose import)	-	[G]Carbohydrate transport and metabolism	PLT5	3.5	409-427	N
gi_996703429_ref_NC_029259.1__26391	ACGCCGGCGGGGGCCTCGG	LOC4331994	-	GO:0004596(peptide alpha-N-acetyltransferase activity);GO:0006474(N-terminal protein amino acid acetylation);GO:0031248(protein acetyltransferase complex)	-	[S]Function unknown	HLS1	3	1290-1308	N
gi_996703429_ref_NC_029259.1__26391	ACGCCGGCGGGGGCCTCGG	LOC4332045	hypothetical protein	GO:0000166(nucleotide binding);GO:0003676(nucleic acid binding);GO:0004386(helicase activity);GO:0005524(ATP binding);GO:0005622(intracellular);GO:0005634(nucleus);GO:0005737(cytoplasm);GO:0005794(Golgi apparatus);GO:0006281(DNA repair);GO:0006307(DNA dealkylation involved in DNA repair);GO:0006351(transcription, DNA-templated);GO:0006355(regulation of transcription, DNA-templated);GO:0006974(cel…	ko03040(Spliceosome)	[L]Replication, recombination and repair	BRR2C	4	248-266	N
gi_996703429_ref_NC_029259.1__26391	ACGCCGGCGGGGGCCTCGG	LOC4332050	-	GO:0005515(protein binding)	-	[S]Function unknown	-	3.5	160-178	N
gi_996703429_ref_NC_029259.1__26391	ACGCCGGCGGGGGCCTCGG	LOC4332303	-	GO:0005739(mitochondrion)	-	[S]Function unknown	-	4	167-185	N
gi_996703429_ref_NC_029259.1__26391	ACGCCGGCGGGGGCCTCGG	LOC4332343	-	GO:0005249(voltage-gated potassium channel activity);GO:0005634(nucleus);GO:0006813(potassium ion transport);GO:0008076(voltage-gated potassium channel complex);GO:0016020(membrane);GO:0016567(protein ubiquitination);GO:0051260(protein homooligomerization)	-	[S]Function unknown	At3g09030	4	277-295	N
gi_996703429_ref_NC_029259.1__26391	ACGCCGGCGGGGGCCTCGG	LOC4332594	-	GO:0003674(molecular_function);GO:0005634(nucleus)	-	[S]Function unknown	-	4	700-718	N
gi_996703429_ref_NC_029259.1__26391	ACGCCGGCGGGGGCCTCGG	LOC4332727	Os03g0330000	GO:0000139(Golgi membrane);GO:0005768(endosome);GO:0005794(Golgi apparatus);GO:0005802(trans-Golgi network);GO:0016021(integral component of membrane);GO:0016051(carbohydrate biosynthetic process);GO:0016757(transferase activity, transferring glycosyl groups);GO:0045489(pectin biosynthetic process);GO:0047262(polygalacturonate 4-alpha-galacturonosyltransferase activity);GO:0071555(cell wall organ…	ko00500(Starch and sucrose metabolism);ko00520(Amino sugar and nucleotide sugar metabolism)	[M]Cell wall/membrane/envelope biogenesis	GAUT7	3	393-411	N
gi_996703429_ref_NC_029259.1__26391	ACGCCGGCGGGGGCCTCGG	LOC4332916	-	GO:0005768(endosome);GO:0005794(Golgi apparatus);GO:0005802(trans-Golgi network);GO:0008150(biological_process);GO:0009507(chloroplast);GO:0016757(transferase activity, transferring glycosyl groups)	-	[S]Function unknown	-	4	101-119	N
gi_996703429_ref_NC_029259.1__26391	ACGCCGGCGGGGGCCTCGG	LOC4333039	-	-	-	[S]Function unknown	-	2	6401-6419	N
gi_996703429_ref_NC_029259.1__26391	ACGCCGGCGGGGGCCTCGG	LOC4333101	-	GO:0005737(cytoplasm);GO:0030001(metal ion transport);GO:0046914(transition metal ion binding);GO:0046916(cellular transition metal ion homeostasis)	-	[S]Function unknown	-	4	0-0	N
gi_996703429_ref_NC_029259.1__26391	ACGCCGGCGGGGGCCTCGG	LOC4333101	-	GO:0005737(cytoplasm);GO:0030001(metal ion transport);GO:0046914(transition metal ion binding);GO:0046916(cellular transition metal ion homeostasis)	-	[S]Function unknown	-	4	1483-1501	N
gi_996703429_ref_NC_029259.1__26391	ACGCCGGCGGGGGCCTCGG	LOC4333750	-	GO:0000166(nucleotide binding);GO:0005737(cytoplasm);GO:0005829(cytosol);GO:0005834(heterotrimeric G-protein complex);GO:0008150(biological_process)	-	[S]Function unknown	-	3	192-210	N
gi_996703429_ref_NC_029259.1__26391	ACGCCGGCGGGGGCCTCGG	LOC4333937	-	GO:0003674(molecular_function);GO:0005739(mitochondrion);GO:0005794(Golgi apparatus);GO:0008150(biological_process);GO:0016021(integral component of membrane)	-	[S]Function unknown	F22B5.10	4	737-755	N
gi_996703429_ref_NC_029259.1__26391	ACGCCGGCGGGGGCCTCGG	LOC4333940	-	GO:0005634(nucleus)	-	[S]Function unknown	-	3.5	462-480	N
gi_996703429_ref_NC_029259.1__26391	ACGCCGGCGGGGGCCTCGG	LOC4333965	Os10g0575000	GO:0005634(nucleus)	ko04075(Plant hormone signal transduction)	[K]Transcription	BHLH25	4	0-0	N
gi_996703429_ref_NC_029259.1__26391	ACGCCGGCGGGGGCCTCGG	LOC4333965	Os10g0575000	GO:0005634(nucleus)	ko04075(Plant hormone signal transduction)	[K]Transcription	BHLH25	4	709-727	N
gi_996703429_ref_NC_029259.1__26391	ACGCCGGCGGGGGCCTCGG	LOC4334049	Os03g0738600	GO:0005737(cytoplasm);GO:0009611(response to wounding);GO:0016165(linoleate 13S-lipoxygenase activity);GO:0051707(response to other organism)	ko00591(Linoleic acid metabolism)	[S]Function unknown	LOX1.1	4	1219-1237	N
gi_996703429_ref_NC_029259.1__26391	ACGCCGGCGGGGGCCTCGG	LOC4334082	omega-hydroxypalmitate O-feruloyl transferase-like	-	ko00073(Cutin, suberine and wax biosynthesis)	[S]Function unknown	-	4	994-1012	N
gi_996703429_ref_NC_029259.1__26391	ACGCCGGCGGGGGCCTCGG	LOC4334184	Os03g0760200	GO:0016020(membrane);GO:0016709(oxidoreductase activity, acting on paired donors, with incorporation or reduction of molecular oxygen, NAD(P)H as one donor, and incorporation of one atom of oxygen);GO:0044550(secondary metabolite biosynthetic process)	ko00903(Limonene and pinene degradation);ko00945(Stilbenoid, diarylheptanoid and gingerol biosynthesis)	[Q]Secondary metabolites biosynthesis, transport and catabolism	CYP81E9	4	0-0	N
gi_996703429_ref_NC_029259.1__26391	ACGCCGGCGGGGGCCTCGG	LOC4334184	Os03g0760200	GO:0016020(membrane);GO:0016709(oxidoreductase activity, acting on paired donors, with incorporation or reduction of molecular oxygen, NAD(P)H as one donor, and incorporation of one atom of oxygen);GO:0044550(secondary metabolite biosynthetic process)	ko00903(Limonene and pinene degradation);ko00945(Stilbenoid, diarylheptanoid and gingerol biosynthesis)	[Q]Secondary metabolites biosynthesis, transport and catabolism	CYP81E9	4	557-575	N
gi_996703429_ref_NC_029259.1__26391	ACGCCGGCGGGGGCCTCGG	LOC4334671	Os03g0831500	GO:0004641(phosphoribosylformylglycinamidine cyclo-ligase activity);GO:0005507(copper ion binding);GO:0005524(ATP binding);GO:0005739(mitochondrion);GO:0006164(purine nucleotide biosynthetic process);GO:0006189('de novo' IMP biosynthetic process);GO:0009507(chloroplast);GO:0009570(chloroplast stroma)	ko00230(Purine metabolism)	[F]Nucleotide transport and metabolism	PUR5	4	133-151	N
gi_996703429_ref_NC_029259.1__26391	ACGCCGGCGGGGGCCTCGG	LOC4334737	-	GO:0005739(mitochondrion);GO:0005747(mitochondrial respiratory chain complex I);GO:0005774(vacuolar membrane);GO:0016021(integral component of membrane)	-	[O]Posttranslational modification, protein turnover, chaperones	PHB1	4	158-176	N
gi_996703429_ref_NC_029259.1__26391	ACGCCGGCGGGGGCCTCGG	LOC4334866	benzoxazin 6	GO:0051213(dioxygenase activity)	ko00402(Benzoxazinoid biosynthesis)	[S]Function unknown	BX6	4	766-784	N
gi_996703429_ref_NC_029259.1__26391	ACGCCGGCGGGGGCCTCGG	LOC4334888	-	GO:0004842(ubiquitin-protein transferase activity);GO:0005576(extracellular region);GO:0005886(plasma membrane);GO:0008270(zinc ion binding)	-	[S]Function unknown	-	4	899-917	N
gi_996703429_ref_NC_029259.1__26391	ACGCCGGCGGGGGCCTCGG	LOC4334949	very-long-chain 3-oxoacyl-CoA reductase 1-like	GO:0005783(endoplasmic reticulum);GO:0005789(endoplasmic reticulum membrane);GO:0009507(chloroplast);GO:0009793(embryo development ending in seed dormancy);GO:0016020(membrane);GO:0016021(integral component of membrane);GO:0016491(oxidoreductase activity);GO:0018454(acetoacetyl-CoA reductase activity);GO:0042335(cuticle development);GO:0042761(very long-chain fatty acid biosynthetic process);GO:0…	ko01212(Fatty acid metabolism);ko00062(Fatty acid elongation);ko01040(Biosynthesis of unsaturated fatty acids)	[S]Function unknown	KCR1	4	339-357	N
gi_996703429_ref_NC_029259.1__26391	ACGCCGGCGGGGGCCTCGG	LOC4335091	Os04g0178400	GO:0016020(membrane);GO:0016101(diterpenoid metabolic process);GO:0036209(9beta-pimara-7,15-diene oxidase activity);GO:0044550(secondary metabolite biosynthetic process);GO:0055114(oxidation-reduction process);GO:0071395(cellular response to jasmonic acid stimulus)	ko00904(Diterpenoid biosynthesis)	[Q]Secondary metabolites biosynthesis, transport and catabolism	CYP99A3	3.5	571-589	N
gi_996703429_ref_NC_029259.1__26391	ACGCCGGCGGGGGCCTCGG	LOC4335376	-	GO:0003674(molecular_function);GO:0005634(nucleus);GO:0008150(biological_process);GO:0009941(chloroplast envelope)	-	-	-	4	705-723	N
gi_996703429_ref_NC_029259.1__26391	ACGCCGGCGGGGGCCTCGG	LOC4335405	-	-	-	-	-	3	0-0	N
gi_996703429_ref_NC_029259.1__26391	ACGCCGGCGGGGGCCTCGG	LOC4335405	-	-	-	-	-	3	308-326	N
gi_996703429_ref_NC_029259.1__26391	ACGCCGGCGGGGGCCTCGG	LOC4335721	-	GO:0005737(cytoplasm);GO:0030001(metal ion transport);GO:0046914(transition metal ion binding);GO:0046916(cellular transition metal ion homeostasis)	-	[S]Function unknown	PI21	4	453-471	N
gi_996703429_ref_NC_029259.1__26391	ACGCCGGCGGGGGCCTCGG	LOC4335752	-	GO:0004197(cysteine-type endopeptidase activity);GO:0005615(extracellular space);GO:0005764(lysosome);GO:0051603(proteolysis involved in cellular protein catabolic process)	-	[S]Function unknown	At3g19330	4	898-916	N
gi_996703429_ref_NC_029259.1__26391	ACGCCGGCGGGGGCCTCGG	LOC4335893	-	GO:0003677(DNA binding);GO:0003700(transcription factor activity, sequence-specific DNA binding);GO:0005515(protein binding);GO:0005634(nucleus);GO:0006351(transcription, DNA-templated);GO:0006355(regulation of transcription, DNA-templated);GO:0042803(protein homodimerization activity);GO:0046872(metal ion binding);GO:0048574(long-day photoperiodism, flowering)	-	[S]Function unknown	ZHD8	4	1080-1098	N
gi_996703429_ref_NC_029259.1__26391	ACGCCGGCGGGGGCCTCGG	LOC4335985	-	GO:0003735(structural constituent of ribosome);GO:0006412(translation)	-	[O]Posttranslational modification, protein turnover, chaperones	PUMP3	4	194-211	N
gi_996703429_ref_NC_029259.1__26391	ACGCCGGCGGGGGCCTCGG	LOC4336022	-	-	-	[S]Function unknown	-	2.5	730-748	N
gi_996703429_ref_NC_029259.1__26391	ACGCCGGCGGGGGCCTCGG	LOC4336037	Similar to OSIGBa0097P08.2 protein.	GO:0004034(aldose 1-epimerase activity);GO:0005737(cytoplasm);GO:0005975(carbohydrate metabolic process);GO:0006012(galactose metabolic process);GO:0016853(isomerase activity);GO:0030246(carbohydrate binding)	ko00010(Glycolysis / Gluconeogenesis);ko00052(Galactose metabolism)	[G]Carbohydrate transport and metabolism	Galm	4	244-262	N
gi_996703429_ref_NC_029259.1__26391	ACGCCGGCGGGGGCCTCGG	LOC4336061	hypothetical protein	GO:0003779(actin binding);GO:0005576(extracellular region);GO:0016021(integral component of membrane)	ko04626(Plant-pathogen interaction)	[S]Function unknown	FH2	4	1574-1592	N
gi_996703429_ref_NC_029259.1__26391	ACGCCGGCGGGGGCCTCGG	LOC4336075	-	GO:0005381(iron ion transmembrane transporter activity);GO:0005384(manganese ion transmembrane transporter activity);GO:0005774(vacuolar membrane);GO:0006880(intracellular sequestering of iron ion);GO:0030026(cellular manganese ion homeostasis);GO:0071281(cellular response to iron ion);GO:0071421(manganese ion transmembrane transport)	-	[S]Function unknown	VIT1.1	4	321-339	N
gi_996703429_ref_NC_029259.1__26391	ACGCCGGCGGGGGCCTCGG	LOC4336175	manganese-dependent ADP-ribose/CDP-alcohol diphosphatase	GO:0005515(protein binding);GO:0015112(nitrate transmembrane transporter activity);GO:0015706(nitrate transport)	ko00564(Glycerophospholipid metabolism);ko00230(Purine metabolism)	[P]Inorganic ion transport and metabolism	NAR2.2	3.5	725-743	N
gi_996703429_ref_NC_029259.1__26391	ACGCCGGCGGGGGCCTCGG	LOC4336359	serine/threonine-protein kinase	GO:0004674(protein serine/threonine kinase activity);GO:0005524(ATP binding);GO:0005886(plasma membrane);GO:0010068(protoderm histogenesis);GO:0016021(integral component of membrane);GO:0016301(kinase activity);GO:0030154(cell differentiation);GO:0042335(cuticle development);GO:0046777(protein autophosphorylation);GO:0048367(shoot system development);GO:0048645(organ formation)	ko04626(Plant-pathogen interaction)	[T]Signal transduction mechanisms	ALE2	4	2242-2260	N
gi_996703429_ref_NC_029259.1__26391	ACGCCGGCGGGGGCCTCGG	LOC4336393	-	GO:0009295(nucleoid);GO:0009507(chloroplast);GO:0009508(plastid chromosome);GO:0009534(chloroplast thylakoid);GO:0009535(chloroplast thylakoid membrane);GO:0009941(chloroplast envelope);GO:0031072(heat shock protein binding);GO:0051082(unfolded protein binding)	-	[S]Function unknown	-	4	594-612	N
gi_996703429_ref_NC_029259.1__26391	ACGCCGGCGGGGGCCTCGG	LOC4336474	-	GO:0008420(CTD phosphatase activity);GO:0016591(DNA-directed RNA polymerase II, holoenzyme);GO:0070940(dephosphorylation of RNA polymerase II C-terminal domain)	-	[K]Transcription	CPL1	4	0-0	N
gi_996703429_ref_NC_029259.1__26391	ACGCCGGCGGGGGCCTCGG	LOC4336474	-	GO:0008420(CTD phosphatase activity);GO:0016591(DNA-directed RNA polymerase II, holoenzyme);GO:0070940(dephosphorylation of RNA polymerase II C-terminal domain)	-	[K]Transcription	CPL1	4	116-134	N
gi_996703429_ref_NC_029259.1__26391	ACGCCGGCGGGGGCCTCGG	LOC4336510	-	GO:0005739(mitochondrion);GO:0009507(chloroplast);GO:0009536(plastid);GO:0009706(chloroplast inner membrane);GO:0009941(chloroplast envelope);GO:0016021(integral component of membrane)	-	[S]Function unknown	-	4	114-132	N
gi_996703429_ref_NC_029259.1__26391	ACGCCGGCGGGGGCCTCGG	LOC4336560	Os04g0544900	GO:0000030(mannosyltransferase activity);GO:0005783(endoplasmic reticulum);GO:0006487(protein N-linked glycosylation)	ko00510(N-Glycan biosynthesis)	[S]Function unknown	ALG12	3	0-0	N
gi_996703429_ref_NC_029259.1__26391	ACGCCGGCGGGGGCCTCGG	LOC4336560	Os04g0544900	GO:0000030(mannosyltransferase activity);GO:0005783(endoplasmic reticulum);GO:0006487(protein N-linked glycosylation)	ko00510(N-Glycan biosynthesis)	[S]Function unknown	ALG12	3	125-143	N
gi_996703429_ref_NC_029259.1__26391	ACGCCGGCGGGGGCCTCGG	LOC4336608	-	GO:0006629(lipid metabolic process);GO:0008150(biological_process);GO:0009507(chloroplast);GO:0016787(hydrolase activity);GO:0016788(hydrolase activity, acting on ester bonds);GO:0047617(acyl-CoA hydrolase activity)	-	[S]Function unknown	ALT3	4	0-0	N
gi_996703429_ref_NC_029259.1__26391	ACGCCGGCGGGGGCCTCGG	LOC4336608	-	GO:0006629(lipid metabolic process);GO:0008150(biological_process);GO:0009507(chloroplast);GO:0016787(hydrolase activity);GO:0016788(hydrolase activity, acting on ester bonds);GO:0047617(acyl-CoA hydrolase activity)	-	[S]Function unknown	ALT3	4	548-566	N
gi_996703429_ref_NC_029259.1__26391	ACGCCGGCGGGGGCCTCGG	LOC4336662	hypothetical protein	GO:0003333(amino acid transmembrane transport);GO:0015171(amino acid transmembrane transporter activity)	ko04144(Endocytosis)	[E]Amino acid transport and metabolism	AATL1	4	255-273	N
gi_996703429_ref_NC_029259.1__26391	ACGCCGGCGGGGGCCTCGG	LOC4336686	-	GO:0005730(nucleolus)	-	[S]Function unknown	-	4	0-0	N
gi_996703429_ref_NC_029259.1__26391	ACGCCGGCGGGGGCCTCGG	LOC4336686	-	GO:0005730(nucleolus)	-	[S]Function unknown	-	4	154-172	N
gi_996703429_ref_NC_029259.1__26391	ACGCCGGCGGGGGCCTCGG	LOC4336757	-	GO:0005634(nucleus);GO:0008270(zinc ion binding);GO:0009741(response to brassinosteroid);GO:0010200(response to chitin);GO:0016021(integral component of membrane)	-	[O]Posttranslational modification, protein turnover, chaperones	RHA2A	4	652-670	N
gi_996703429_ref_NC_029259.1__26391	ACGCCGGCGGGGGCCTCGG	LOC4337026	hypothetical protein	GO:0005739(mitochondrion);GO:0051087(chaperone binding)	ko04141(Protein processing in endoplasmic reticulum)	[O]Posttranslational modification, protein turnover, chaperones	BAG1	4	0-0	N
gi_996703429_ref_NC_029259.1__26391	ACGCCGGCGGGGGCCTCGG	LOC4337370	-	GO:0005789(endoplasmic reticulum membrane);GO:0071782(endoplasmic reticulum tubular network);GO:0071786(endoplasmic reticulum tubular network organization)	-	[S]Function unknown	At2g24330	4	323-340	N
gi_996703429_ref_NC_029259.1__26391	ACGCCGGCGGGGGCCTCGG	LOC4337673	lectin-domain containing receptor kinase VI.3-like	GO:0004674(protein serine/threonine kinase activity);GO:0005524(ATP binding);GO:0005886(plasma membrane);GO:0006468(protein phosphorylation);GO:0016021(integral component of membrane);GO:0016301(kinase activity);GO:0030246(carbohydrate binding)	ko00500(Starch and sucrose metabolism)	[T]Signal transduction mechanisms	LECRK81	4	1644-1662	N
gi_996703429_ref_NC_029259.1__26391	ACGCCGGCGGGGGCCTCGG	LOC4337707	-	GO:0003674(molecular_function);GO:0005886(plasma membrane);GO:0008150(biological_process);GO:0016021(integral component of membrane)	-	-	At3g47200	4	961-979	N
gi_996703429_ref_NC_029259.1__26391	ACGCCGGCGGGGGCCTCGG	LOC4337840	pentatricopeptide repeat-containing protein At4g25270	GO:0005739(mitochondrion);GO:0008270(zinc ion binding);GO:0009451(RNA modification)	ko00240(Pyrimidine metabolism)	[S]Function unknown	PCMP-H32	3.5	483-502	N
gi_996703429_ref_NC_029259.1__26391	ACGCCGGCGGGGGCCTCGG	LOC4337843	-	GO:0000923(equatorial microtubule organizing center);GO:0000930(gamma-tubulin complex);GO:0005200(structural constituent of cytoskeleton);GO:0005813(centrosome);GO:0005816(spindle pole body);GO:0007126(meiotic nuclear division);GO:0031122(cytoplasmic microtubule organization);GO:0043015(gamma-tubulin binding);GO:0051011(microtubule minus-end binding);GO:0051298(centrosome duplication);GO:0051415(…	-	[S]Function unknown	GCP4	4	333-351	N
gi_996703429_ref_NC_029259.1__26391	ACGCCGGCGGGGGCCTCGG	LOC4338096	-	GO:0005634(nucleus);GO:0006970(response to osmotic stress);GO:0009651(response to salt stress);GO:0009737(response to abscisic acid);GO:0009738(abscisic acid-activated signaling pathway);GO:0009789(positive regulation of abscisic acid-activated signaling pathway);GO:0045454(cell redox homeostasis)	-	[S]Function unknown ;[O]Posttranslational modification, protein turnover, chaperones	TTL1	4	320-337	N
gi_996703429_ref_NC_029259.1__26391	ACGCCGGCGGGGGCCTCGG	LOC4338181	E3 ubiquitin-protein ligase SINAT3-like	GO:0005634(nucleus);GO:0005737(cytoplasm);GO:0006915(apoptotic process);GO:0042787(protein ubiquitination involved in ubiquitin-dependent protein catabolic process);GO:0043161(proteasome-mediated ubiquitin-dependent protein catabolic process);GO:0061630(ubiquitin protein ligase activity)	ko04120(Ubiquitin mediated proteolysis)	[O]Posttranslational modification, protein turnover, chaperones	SINAT3	3.5	0-0	N
gi_996703429_ref_NC_029259.1__26391	ACGCCGGCGGGGGCCTCGG	LOC4338204	-	GO:0009733(response to auxin);GO:0009741(response to brassinosteroid);GO:0009826(unidimensional cell growth)	-	[S]Function unknown	BLE3	3	449-467	N
gi_996703429_ref_NC_029259.1__26391	ACGCCGGCGGGGGCCTCGG	LOC4338259	-	-	-	-	-	4	0-0	N
gi_996703429_ref_NC_029259.1__26391	ACGCCGGCGGGGGCCTCGG	LOC4338259	-	-	-	-	-	4	198-216	N
gi_996703429_ref_NC_029259.1__26391	ACGCCGGCGGGGGCCTCGG	LOC4338323	bifunctional aspartokinase/homoserine dehydrogenase I	GO:0003674(molecular_function);GO:0008150(biological_process);GO:0009507(chloroplast)	ko01230(Biosynthesis of amino acids);ko00260(Glycine, serine and threonine metabolism);ko00270(Cysteine and methionine metabolism);ko00300(Lysine biosynthesis);ko00261(Monobactam biosynthesis)	[E]Amino acid transport and metabolism ;[U]Intracellular trafficking, secretion, and vesicular transport	HOM6	4	0-0	N
gi_996703429_ref_NC_029259.1__26391	ACGCCGGCGGGGGCCTCGG	LOC4338323	bifunctional aspartokinase/homoserine dehydrogenase I	GO:0003674(molecular_function);GO:0008150(biological_process);GO:0009507(chloroplast)	ko01230(Biosynthesis of amino acids);ko00260(Glycine, serine and threonine metabolism);ko00270(Cysteine and methionine metabolism);ko00300(Lysine biosynthesis);ko00261(Monobactam biosynthesis)	[E]Amino acid transport and metabolism ;[U]Intracellular trafficking, secretion, and vesicular transport	HOM6	4	218-236	N
gi_996703429_ref_NC_029259.1__26391	ACGCCGGCGGGGGCCTCGG	LOC4338528	-	GO:0003677(DNA binding);GO:0005634(nucleus);GO:0009414(response to water deprivation);GO:0009651(response to salt stress);GO:0009737(response to abscisic acid);GO:0045893(positive regulation of transcription, DNA-templated)	-	[S]Function unknown	DI19-2	4	0-0	N
gi_996703429_ref_NC_029259.1__26391	ACGCCGGCGGGGGCCTCGG	LOC4338528	-	GO:0003677(DNA binding);GO:0005634(nucleus);GO:0009414(response to water deprivation);GO:0009651(response to salt stress);GO:0009737(response to abscisic acid);GO:0045893(positive regulation of transcription, DNA-templated)	-	[S]Function unknown	DI19-2	4	620-638	N
gi_996703429_ref_NC_029259.1__26391	ACGCCGGCGGGGGCCTCGG	LOC4338684	uncharacterized LOC105057566	GO:0005576(extracellular region);GO:0016021(integral component of membrane);GO:0016757(transferase activity, transferring glycosyl groups)	ko00514(Other types of O-glycan biosynthesis)	[S]Function unknown	-	4	435-453	N
gi_996703429_ref_NC_029259.1__26391	ACGCCGGCGGGGGCCTCGG	LOC4338700	hypothetical protein	GO:0003674(molecular_function);GO:0005634(nucleus);GO:0005773(vacuole);GO:0008150(biological_process)	ko00860(Porphyrin and chlorophyll metabolism)	[S]Function unknown	-	3.5	316-334	N
gi_996703429_ref_NC_029259.1__26391	ACGCCGGCGGGGGCCTCGG	LOC4338856	-	-	-	[S]Function unknown	-	4	0-0	N
gi_996703429_ref_NC_029259.1__26391	ACGCCGGCGGGGGCCTCGG	LOC4338856	-	-	-	[S]Function unknown	-	4	1395-1413	N
gi_996703429_ref_NC_029259.1__26391	ACGCCGGCGGGGGCCTCGG	LOC4338870	-	GO:0005215(transporter activity);GO:0005634(nucleus);GO:0006810(transport);GO:0007049(cell cycle);GO:0008289(lipid binding);GO:0009507(chloroplast);GO:0016021(integral component of membrane);GO:0051301(cell division)	-	[S]Function unknown	PATL5	3	599-617	N
gi_996703429_ref_NC_029259.1__26391	ACGCCGGCGGGGGCCTCGG	LOC4338918	uncharacterized LOC104440434	GO:0004842(ubiquitin-protein transferase activity);GO:0005737(cytoplasm);GO:0009506(plasmodesma);GO:0010200(response to chitin);GO:0016567(protein ubiquitination);GO:0016874(ligase activity);GO:0070696(transmembrane receptor protein serine/threonine kinase binding)	ko00970(Aminoacyl-tRNA biosynthesis)	[O]Posttranslational modification, protein turnover, chaperones	PUB29	4	269-287	N
gi_996703429_ref_NC_029259.1__26391	ACGCCGGCGGGGGCCTCGG	LOC4339062	hypothetical protein	GO:0005576(extracellular region);GO:0016042(lipid catabolic process);GO:0016788(hydrolase activity, acting on ester bonds);GO:0052689(carboxylic ester hydrolase activity)	ko00561(Glycerolipid metabolism)	[S]Function unknown	At2g40250	4	980-998	N
gi_996703429_ref_NC_029259.1__26391	ACGCCGGCGGGGGCCTCGG	LOC4339072	uncharacterized protein LOC103983853	GO:0005634(nucleus);GO:0008270(zinc ion binding)	ko04141(Protein processing in endoplasmic reticulum)	[O]Posttranslational modification, protein turnover, chaperones	rnf-5	4	145-163	N
gi_996703429_ref_NC_029259.1__26391	ACGCCGGCGGGGGCCTCGG	LOC4339084	hypothetical protein	GO:0003700(transcription factor activity, sequence-specific DNA binding);GO:0005634(nucleus);GO:0043565(sequence-specific DNA binding);GO:0044212(transcription regulatory region DNA binding);GO:0045893(positive regulation of transcription, DNA-templated)	ko04626(Plant-pathogen interaction)	[K]Transcription	DREB2D	4	0-0	N
gi_996703429_ref_NC_029259.1__26391	ACGCCGGCGGGGGCCTCGG	LOC4339084	hypothetical protein	GO:0003700(transcription factor activity, sequence-specific DNA binding);GO:0005634(nucleus);GO:0043565(sequence-specific DNA binding);GO:0044212(transcription regulatory region DNA binding);GO:0045893(positive regulation of transcription, DNA-templated)	ko04626(Plant-pathogen interaction)	[K]Transcription	DREB2D	4	359-377	N
gi_996703429_ref_NC_029259.1__26391	ACGCCGGCGGGGGCCTCGG	LOC4339158	Os05g0489700	GO:0003677(DNA binding);GO:0003700(transcription factor activity, sequence-specific DNA binding);GO:0005634(nucleus);GO:0006351(transcription, DNA-templated);GO:0006355(regulation of transcription, DNA-templated);GO:0009737(response to abscisic acid);GO:0009738(abscisic acid-activated signaling pathway);GO:0043565(sequence-specific DNA binding)	ko04075(Plant hormone signal transduction)	[K]Transcription	DPBF3	4	0-0	N
gi_996703429_ref_NC_029259.1__26391	ACGCCGGCGGGGGCCTCGG	LOC4339158	Os05g0489700	GO:0003677(DNA binding);GO:0003700(transcription factor activity, sequence-specific DNA binding);GO:0005634(nucleus);GO:0006351(transcription, DNA-templated);GO:0006355(regulation of transcription, DNA-templated);GO:0009737(response to abscisic acid);GO:0009738(abscisic acid-activated signaling pathway);GO:0043565(sequence-specific DNA binding)	ko04075(Plant hormone signal transduction)	[K]Transcription	DPBF3	4	140-158	N
gi_996703429_ref_NC_029259.1__26391	ACGCCGGCGGGGGCCTCGG	LOC4339277	-	GO:0006952(defense response)	-	[S]Function unknown	At1g80120	3	662-680	N
gi_996703429_ref_NC_029259.1__26391	ACGCCGGCGGGGGCCTCGG	LOC4339280	-	GO:0003674(molecular_function);GO:0005634(nucleus);GO:0010286(heat acclimation)	-	[S]Function unknown	At5g46170	3.5	663-681	N
gi_996703429_ref_NC_029259.1__26391	ACGCCGGCGGGGGCCTCGG	LOC4339522	auxin response factor 3	GO:0003677(DNA binding);GO:0003700(transcription factor activity, sequence-specific DNA binding);GO:0005634(nucleus);GO:0006351(transcription, DNA-templated);GO:0009873(ethylene-activated signaling pathway);GO:0045892(negative regulation of transcription, DNA-templated)	ko04075(Plant hormone signal transduction)	[K]Transcription	Os05g0549800	4	850-868	N
gi_996703429_ref_NC_029259.1__26391	ACGCCGGCGGGGGCCTCGG	LOC4340070	NAD(P)-linked oxidoreductase superfamily protein	GO:0003677(DNA binding);GO:0003700(transcription factor activity, sequence-specific DNA binding);GO:0005634(nucleus);GO:0006351(transcription, DNA-templated);GO:0006355(regulation of transcription, DNA-templated);GO:0043565(sequence-specific DNA binding)	ko00750(Vitamin B6 metabolism)	[K]Transcription	HOX2	3	801-818	N
gi_996703429_ref_NC_029259.1__26391	ACGCCGGCGGGGGCCTCGG	LOC4340194	ABC transporter C family member 10-like	-	ko02010(ABC transporters)	[S]Function unknown	-	4	0-0	N
gi_996703429_ref_NC_029259.1__26391	ACGCCGGCGGGGGCCTCGG	LOC4340194	ABC transporter C family member 10-like	-	ko02010(ABC transporters)	[S]Function unknown	-	4	1038-1056	N
gi_996703429_ref_NC_029259.1__26391	ACGCCGGCGGGGGCCTCGG	LOC4340197	-	GO:0051131(chaperone-mediated protein complex assembly);GO:0051879(Hsp90 protein binding);GO:0070678(preprotein binding)	-	[S]Function unknown	HOP	3.5	172-189	N
gi_996703429_ref_NC_029259.1__26391	ACGCCGGCGGGGGCCTCGG	LOC4340250	Anaphase-promoting complex subunit 11	GO:0043161(proteasome-mediated ubiquitin-dependent protein catabolic process);GO:0061630(ubiquitin protein ligase activity)	ko04120(Ubiquitin mediated proteolysis)	[O]Posttranslational modification, protein turnover, chaperones	ATL46	4	1209-1227	N
gi_996703429_ref_NC_029259.1__26391	ACGCCGGCGGGGGCCTCGG	LOC4340307	uncharacterized protein LOC103984394	GO:0043161(proteasome-mediated ubiquitin-dependent protein catabolic process);GO:0061630(ubiquitin protein ligase activity)	ko03013(RNA transport)	[O]Posttranslational modification, protein turnover, chaperones	MBR2	4	0-0	N
gi_996703429_ref_NC_029259.1__26391	ACGCCGGCGGGGGCCTCGG	LOC4340307	uncharacterized protein LOC103984394	GO:0043161(proteasome-mediated ubiquitin-dependent protein catabolic process);GO:0061630(ubiquitin protein ligase activity)	ko03013(RNA transport)	[O]Posttranslational modification, protein turnover, chaperones	MBR2	4	1072-1090	N
gi_996703429_ref_NC_029259.1__26391	ACGCCGGCGGGGGCCTCGG	LOC4340334	Os06g0185100	GO:0009507(chloroplast);GO:0016491(oxidoreductase activity);GO:0055114(oxidation-reduction process)	ko01212(Fatty acid metabolism);ko00061(Fatty acid biosynthesis);ko01040(Biosynthesis of unsaturated fatty acids);ko00780(Biotin metabolism)	[S]Function unknown	-	4	676-695	N
gi_996703429_ref_NC_029259.1__26391	ACGCCGGCGGGGGCCTCGG	LOC4340388	dnaJ protein P58IPK homolog	GO:0005737(cytoplasm)	ko04141(Protein processing in endoplasmic reticulum)	[O]Posttranslational modification, protein turnover, chaperones	dnaJ1	4	818-836	N
gi_996703429_ref_NC_029259.1__26391	ACGCCGGCGGGGGCCTCGG	LOC4340390	-	-	-	[S]Function unknown	-	3	224-242	N
gi_996703429_ref_NC_029259.1__26391	ACGCCGGCGGGGGCCTCGG	LOC4340441	formate--tetrahydrofolate ligase-like	GO:0003674(molecular_function);GO:0008150(biological_process)	ko01200(Carbon metabolism);ko00670(One carbon pool by folate)	[S]Function unknown	-	3	451-469	N
gi_996703429_ref_NC_029259.1__26391	ACGCCGGCGGGGGCCTCGG	LOC4340662	-	GO:0005576(extracellular region);GO:0006810(transport);GO:0009506(plasmodesma);GO:0016021(integral component of membrane);GO:0016032(viral process)	-	[U]Intracellular trafficking, secretion, and vesicular transport	CRRSP60	4	658-676	N
gi_996703429_ref_NC_029259.1__26391	ACGCCGGCGGGGGCCTCGG	LOC4340750	-	GO:0004842(ubiquitin-protein transferase activity);GO:0005515(protein binding);GO:0005634(nucleus);GO:0005737(cytoplasm);GO:0005886(plasma membrane);GO:0010115(regulation of abscisic acid biosynthetic process);GO:0010150(leaf senescence);GO:0010271(regulation of chlorophyll catabolic process);GO:0010380(regulation of chlorophyll biosynthetic process);GO:0016567(protein ubiquitination);GO:0016874(…	-	[S]Function unknown	PUB42	3.5	2977-2995	N
gi_996703429_ref_NC_029259.1__26391	ACGCCGGCGGGGGCCTCGG	LOC4340765	hypothetical protein	GO:0004674(protein serine/threonine kinase activity);GO:0005524(ATP binding);GO:0005886(plasma membrane);GO:0006468(protein phosphorylation);GO:0016021(integral component of membrane);GO:0016301(kinase activity);GO:0016310(phosphorylation)	ko04626(Plant-pathogen interaction)	[T]Signal transduction mechanisms	CRLK2	4	362-380	N
gi_996703429_ref_NC_029259.1__26391	ACGCCGGCGGGGGCCTCGG	LOC4340783	systemin receptor SR160	GO:0004674(protein serine/threonine kinase activity);GO:0004713(protein tyrosine kinase activity);GO:0004714(transmembrane receptor protein tyrosine kinase activity);GO:0005524(ATP binding);GO:0005886(plasma membrane);GO:0006468(protein phosphorylation);GO:0006952(defense response);GO:0007169(transmembrane receptor protein tyrosine kinase signaling pathway);GO:0010942(positive regulation of cell …	ko04075(Plant hormone signal transduction)	[T]Signal transduction mechanisms	SOBIR1	3	398-416	N
gi_996703429_ref_NC_029259.1__26391	ACGCCGGCGGGGGCCTCGG	LOC4340821	-	GO:0003674(molecular_function);GO:0005768(endosome);GO:0005794(Golgi apparatus);GO:0005802(trans-Golgi network);GO:0016021(integral component of membrane);GO:0016192(vesicle-mediated transport)	-	[U]Intracellular trafficking, secretion, and vesicular transport	-	4	166-184	N
gi_996703429_ref_NC_029259.1__26391	ACGCCGGCGGGGGCCTCGG	LOC4340914	-	GO:0000139(Golgi membrane);GO:0005794(Golgi apparatus);GO:0016021(integral component of membrane);GO:0042546(cell wall biogenesis);GO:0045489(pectin biosynthetic process);GO:0048531(beta-1,3-galactosyltransferase activity);GO:0071555(cell wall organization)	-	[S]Function unknown	GALS1	4	769-787	N
gi_996703429_ref_NC_029259.1__26391	ACGCCGGCGGGGGCCTCGG	LOC4341059	-	GO:0007165(signal transduction);GO:0016020(membrane)	-	-	-	3	151-169	N
gi_996703429_ref_NC_029259.1__26391	ACGCCGGCGGGGGCCTCGG	LOC4341220	-	GO:0005634(nucleus)	-	[S]Function unknown	-	4	121-139	N
gi_996703429_ref_NC_029259.1__26391	ACGCCGGCGGGGGCCTCGG	LOC4341525	transcription factor PIF3-like	GO:0005634(nucleus)	ko04075(Plant hormone signal transduction);ko04712(Circadian rhythm - plant)	[K]Transcription	BHLH48	4	0-0	N
gi_996703429_ref_NC_029259.1__26391	ACGCCGGCGGGGGCCTCGG	LOC4341525	transcription factor PIF3-like	GO:0005634(nucleus)	ko04075(Plant hormone signal transduction);ko04712(Circadian rhythm - plant)	[K]Transcription	BHLH48	4	366-384	N
gi_996703429_ref_NC_029259.1__26391	ACGCCGGCGGGGGCCTCGG	LOC4341568	chitin elicitor receptor kinase 1-like	GO:0004672(protein kinase activity);GO:0005515(protein binding);GO:0005524(ATP binding);GO:0005576(extracellular region);GO:0005886(plasma membrane);GO:0006468(protein phosphorylation);GO:0008061(chitin binding);GO:0016021(integral component of membrane);GO:0016301(kinase activity);GO:0042803(protein homodimerization activity);GO:0045087(innate immune response);GO:0071323(cellular response to chi…	ko04626(Plant-pathogen interaction)	[T]Signal transduction mechanisms	LYK5	4	807-826	N
gi_996703429_ref_NC_029259.1__26391	ACGCCGGCGGGGGCCTCGG	LOC4341751	Os06g0662000	GO:0000325(plant-type vacuole);GO:0002020(protease binding);GO:0005524(ATP binding);GO:0005618(cell wall);GO:0005739(mitochondrion);GO:0005773(vacuole);GO:0005774(vacuolar membrane);GO:0005794(Golgi apparatus);GO:0005829(cytosol);GO:0005886(plasma membrane);GO:0007030(Golgi organization);GO:0009506(plasmodesma);GO:0009507(chloroplast);GO:0009555(pollen development);GO:0009651(response to salt str…	ko00190(Oxidative phosphorylation);ko04145(Phagosome)	[C]Energy production and conversion	-	4	114-132	N
gi_996703429_ref_NC_029259.1__26391	ACGCCGGCGGGGGCCTCGG	LOC4341840	YT521-B-like protein family protein.	GO:0003676(nucleic acid binding);GO:0003677(DNA binding);GO:0003723(RNA binding);GO:0004519(endonuclease activity);GO:0004521(endoribonuclease activity);GO:0005515(protein binding);GO:0005516(calmodulin binding);GO:0005634(nucleus);GO:0005737(cytoplasm);GO:0005847(mRNA cleavage and polyadenylation specificity factor complex);GO:0006378(mRNA polyadenylation);GO:0006396(RNA processing);GO:0006915(a…	ko03015(mRNA surveillance pathway)	[S]Function unknown	Os06g0677700	4	74-92	N
gi_996703429_ref_NC_029259.1__26391	ACGCCGGCGGGGGCCTCGG	LOC4341853	hypothetical protein	GO:0005524(ATP binding);GO:0005634(nucleus);GO:0005737(cytoplasm);GO:0005829(cytosol);GO:0005886(plasma membrane);GO:0006457(protein folding);GO:0009408(response to heat);GO:0046686(response to cadmium ion)	ko04141(Protein processing in endoplasmic reticulum)	[O]Posttranslational modification, protein turnover, chaperones	HSP70-16	4	0-0	N
gi_996703429_ref_NC_029259.1__26391	ACGCCGGCGGGGGCCTCGG	LOC4341853	hypothetical protein	GO:0005524(ATP binding);GO:0005634(nucleus);GO:0005737(cytoplasm);GO:0005829(cytosol);GO:0005886(plasma membrane);GO:0006457(protein folding);GO:0009408(response to heat);GO:0046686(response to cadmium ion)	ko04141(Protein processing in endoplasmic reticulum)	[O]Posttranslational modification, protein turnover, chaperones	HSP70-16	4	245-263	N
gi_996703429_ref_NC_029259.1__26391	ACGCCGGCGGGGGCCTCGG	LOC4341922	cyclin-dependent kinase D-2	GO:0000166(nucleotide binding);GO:0004672(protein kinase activity);GO:0004674(protein serine/threonine kinase activity);GO:0004693(cyclin-dependent protein serine/threonine kinase activity);GO:0005515(protein binding);GO:0005516(calmodulin binding);GO:0005524(ATP binding);GO:0005622(intracellular);GO:0005634(nucleus);GO:0005654(nucleoplasm);GO:0005737(cytoplasm);GO:0006468(protein phosphorylation…	ko03022(Basal transcription factors);ko03420(Nucleotide excision repair)	[T]Signal transduction mechanisms	CDKF-2	4	730-748	N
gi_996703429_ref_NC_029259.1__26391	ACGCCGGCGGGGGCCTCGG	LOC4342043	Os06g0712300	GO:0005509(calcium ion binding);GO:0006644(phospholipid metabolic process);GO:0008654(phospholipid biosynthetic process);GO:0016021(integral component of membrane);GO:0050200(plasmalogen synthase activity)	ko00564(Glycerophospholipid metabolism);ko00565(Ether lipid metabolism)	[I]Lipid transport and metabolism	LPEAT2	4	453-470	N
gi_996703429_ref_NC_029259.1__26391	ACGCCGGCGGGGGCCTCGG	LOC4342048	-	GO:0005768(endosome);GO:0005774(vacuolar membrane);GO:0005802(trans-Golgi network);GO:0008757(S-adenosylmethionine-dependent methyltransferase activity);GO:0032259(methylation)	-	[S]Function unknown	At3g51070	4	0-0	N
gi_996703429_ref_NC_029259.1__26391	ACGCCGGCGGGGGCCTCGG	LOC4342048	-	GO:0005768(endosome);GO:0005774(vacuolar membrane);GO:0005802(trans-Golgi network);GO:0008757(S-adenosylmethionine-dependent methyltransferase activity);GO:0032259(methylation)	-	[S]Function unknown	At3g51070	4	1731-1749	N
gi_996703429_ref_NC_029259.1__26391	ACGCCGGCGGGGGCCTCGG	LOC4342144	P-(S)-hydroxymandelonitrile lyase-like	GO:0004185(serine-type carboxypeptidase activity);GO:0005773(vacuole);GO:0051603(proteolysis involved in cellular protein catabolic process)	ko00460(Cyanoamino acid metabolism)	[E]Amino acid transport and metabolism	SCPL34	2.5	498-516	N
gi_996703429_ref_NC_029259.1__26391	ACGCCGGCGGGGGCCTCGG	LOC4342618	disease resistance protein RPM1-like	GO:0000103(sulfate assimilation);GO:0005829(cytosol);GO:0005886(plasma membrane);GO:0006457(protein folding);GO:0015035(protein disulfide oxidoreductase activity);GO:0016671(oxidoreductase activity, acting on a sulfur group of donors, disulfide as acceptor);GO:0034599(cellular response to oxidative stress);GO:0045454(cell redox homeostasis);GO:0055114(oxidation-reduction process)	ko04626(Plant-pathogen interaction)	[O]Posttranslational modification, protein turnover, chaperones	Os07g0190800	4	63-82	N
gi_996703429_ref_NC_029259.1__26391	ACGCCGGCGGGGGCCTCGG	LOC4342626	lecithin:cholesterol acyltransferase	GO:0000304(response to singlet oxygen);GO:0005524(ATP binding);GO:0005783(endoplasmic reticulum);GO:0005886(plasma membrane);GO:0009737(response to abscisic acid);GO:0016021(integral component of membrane);GO:0016887(ATPase activity)	ko00561(Glycerolipid metabolism)	[O]Posttranslational modification, protein turnover, chaperones	At3g28580	3	341-359	N
gi_996703429_ref_NC_029259.1__26391	ACGCCGGCGGGGGCCTCGG	LOC4342645	-	GO:0000139(Golgi membrane);GO:0005794(Golgi apparatus);GO:0006486(protein glycosylation);GO:0008378(galactosyltransferase activity);GO:0009507(chloroplast);GO:0016021(integral component of membrane);GO:0016758(transferase activity, transferring hexosyl groups);GO:0030246(carbohydrate binding);GO:0048354(mucilage biosynthetic process involved in seed coat development);GO:1900056(negative regulatio…	-	[S]Function unknown	GALT6	4	196-214	N
gi_996703429_ref_NC_029259.1__26391	ACGCCGGCGGGGGCCTCGG	LOC4342713	-	GO:0005634(nucleus)	-	[S]Function unknown	-	4	336-354	N
gi_996703429_ref_NC_029259.1__26391	ACGCCGGCGGGGGCCTCGG	LOC4342787	ethylene-responsive transcription factor 1B-like	GO:0003677(DNA binding);GO:0003700(transcription factor activity, sequence-specific DNA binding);GO:0005634(nucleus);GO:0006351(transcription, DNA-templated);GO:0006355(regulation of transcription, DNA-templated);GO:0009908(flower development);GO:0010073(meristem maintenance);GO:0010093(specification of floral organ identity);GO:0019953(sexual reproduction);GO:0030154(cell differentiation);GO:004…	ko04075(Plant hormone signal transduction)	[S]Function unknown	AP2	3	0-0	N
gi_996703429_ref_NC_029259.1__26391	ACGCCGGCGGGGGCCTCGG	LOC4342787	ethylene-responsive transcription factor 1B-like	GO:0003677(DNA binding);GO:0003700(transcription factor activity, sequence-specific DNA binding);GO:0005634(nucleus);GO:0006351(transcription, DNA-templated);GO:0006355(regulation of transcription, DNA-templated);GO:0009908(flower development);GO:0010073(meristem maintenance);GO:0010093(specification of floral organ identity);GO:0019953(sexual reproduction);GO:0030154(cell differentiation);GO:004…	ko04075(Plant hormone signal transduction)	[S]Function unknown	AP2	3	519-538	N
gi_996703429_ref_NC_029259.1__26391	ACGCCGGCGGGGGCCTCGG	LOC4342820	(Z)-3-hexen-1-ol acetyltransferase-like	GO:0005737(cytoplasm);GO:0016747(transferase activity, transferring acyl groups other than amino-acyl groups)	ko00592(alpha-Linolenic acid metabolism)	[S]Function unknown	-	2.5	1021-1039	N
gi_996703429_ref_NC_029259.1__26391	ACGCCGGCGGGGGCCTCGG	LOC4342835	-	GO:0005575(cellular_component);GO:0008150(biological_process)	-	[S]Function unknown	At3g06920	3	0-0	N
gi_996703429_ref_NC_029259.1__26391	ACGCCGGCGGGGGCCTCGG	LOC4342835	-	GO:0005575(cellular_component);GO:0008150(biological_process)	-	[S]Function unknown	At3g06920	3	188-207	N
gi_996703429_ref_NC_029259.1__26391	ACGCCGGCGGGGGCCTCGG	LOC4342993	transducin family nucleolar protein with WD40 repeats	GO:0000166(nucleotide binding);GO:0005737(cytoplasm);GO:0005834(heterotrimeric G-protein complex);GO:0080008(Cul4-RING E3 ubiquitin ligase complex);GO:1902184(negative regulation of shoot apical meristem development)	ko03008(Ribosome biogenesis in eukaryotes)	[S]Function unknown	RID3	4	0-0	N
gi_996703429_ref_NC_029259.1__26391	ACGCCGGCGGGGGCCTCGG	LOC4342993	transducin family nucleolar protein with WD40 repeats	GO:0000166(nucleotide binding);GO:0005737(cytoplasm);GO:0005834(heterotrimeric G-protein complex);GO:0080008(Cul4-RING E3 ubiquitin ligase complex);GO:1902184(negative regulation of shoot apical meristem development)	ko03008(Ribosome biogenesis in eukaryotes)	[S]Function unknown	RID3	4	241-259	N
gi_996703429_ref_NC_029259.1__26391	ACGCCGGCGGGGGCCTCGG	LOC4343018	F-actin-capping protein subunit alpha-like	GO:0003779(actin binding);GO:0005634(nucleus);GO:0005737(cytoplasm);GO:0007015(actin filament organization);GO:0008290(F-actin capping protein complex);GO:0030036(actin cytoskeleton organization);GO:0051016(barbed-end actin filament capping);GO:0051693(actin filament capping)	ko04144(Endocytosis)	[O]Posttranslational modification, protein turnover, chaperones	At3g05520	3	336-354	N
gi_996703429_ref_NC_029259.1__26391	ACGCCGGCGGGGGCCTCGG	LOC4343298	-	GO:0003674(molecular_function);GO:0005634(nucleus);GO:0008150(biological_process)	-	[S]Function unknown	-	2	0-0	N
gi_996703429_ref_NC_029259.1__26391	ACGCCGGCGGGGGCCTCGG	LOC4343498	hypothetical protein	GO:0004674(protein serine/threonine kinase activity);GO:0005886(plasma membrane);GO:0006468(protein phosphorylation);GO:0006952(defense response);GO:0009506(plasmodesma)	ko00520(Amino sugar and nucleotide sugar metabolism)	[S]Function unknown	CRK6	3.5	889-907	N
gi_996703429_ref_NC_029259.1__26391	ACGCCGGCGGGGGCCTCGG	LOC4343671	Os07g0571900	GO:0000350(generation of catalytic spliceosome for second transesterification step);GO:0000386(second spliceosomal transesterification activity);GO:0005682(U5 snRNP);GO:0046540(U4/U6 x U5 tri-snRNP complex);GO:0071021(U2-type post-spliceosomal complex);GO:0071048(nuclear retention of unspliced pre-mRNA at the site of transcription)	ko03040(Spliceosome)	[A]RNA processing and modification	PRPF18	4	399-416	N
gi_996703429_ref_NC_029259.1__26391	ACGCCGGCGGGGGCCTCGG	LOC4343828	-	GO:0016787(hydrolase activity)	-	[M]Cell wall/membrane/envelope biogenesis ;[S]Function unknown	bphD	3	199-217	N
gi_996703429_ref_NC_029259.1__26391	ACGCCGGCGGGGGCCTCGG	LOC4343915	-	GO:0004842(ubiquitin-protein transferase activity);GO:0019005(SCF ubiquitin ligase complex);GO:0031146(SCF-dependent proteasomal ubiquitin-dependent protein catabolic process)	-	[S]Function unknown	FBX13	3	407-425	N
gi_996703429_ref_NC_029259.1__26391	ACGCCGGCGGGGGCCTCGG	LOC4344011	DEAD-box ATP-dependent RNA helicase 30	GO:0004004(ATP-dependent RNA helicase activity);GO:0010501(RNA secondary structure unwinding)	ko03040(Spliceosome)	[J]Translation, ribosomal structure and biogenesis	Os07g0633500	4	304-322	N
gi_996703429_ref_NC_029259.1__26391	ACGCCGGCGGGGGCCTCGG	LOC4344063	-	GO:0042802(identical protein binding)	-	[K]Transcription	HSFB4B	4	688-706	N
gi_996703429_ref_NC_029259.1__26391	ACGCCGGCGGGGGCCTCGG	LOC4344066	calcium/calmodulin-dependent serine/threonine-protein kinase 1-like	GO:0004683(calmodulin-dependent protein kinase activity);GO:0005516(calmodulin binding);GO:0005634(nucleus);GO:0005737(cytoplasm);GO:0005886(plasma membrane);GO:0009738(abscisic acid-activated signaling pathway);GO:0009931(calcium-dependent protein serine/threonine kinase activity);GO:0018105(peptidyl-serine phosphorylation);GO:0035556(intracellular signal transduction);GO:0046777(protein autopho…	ko04626(Plant-pathogen interaction)	[T]Signal transduction mechanisms	CAMK1	4	178-196	N
gi_996703429_ref_NC_029259.1__26391	ACGCCGGCGGGGGCCTCGG	LOC4344114	-	GO:0008150(biological_process);GO:0016021(integral component of membrane)	-	-	-	4	0-0	N
gi_996703429_ref_NC_029259.1__26391	ACGCCGGCGGGGGCCTCGG	LOC4344114	-	GO:0008150(biological_process);GO:0016021(integral component of membrane)	-	-	-	4	3104-3122	N
gi_996703429_ref_NC_029259.1__26391	ACGCCGGCGGGGGCCTCGG	LOC4344145	-	GO:0003674(molecular_function);GO:0005886(plasma membrane);GO:0016021(integral component of membrane)	-	[S]Function unknown	DDB_G0274487	4	432-450	N
gi_996703429_ref_NC_029259.1__26391	ACGCCGGCGGGGGCCTCGG	LOC4344162	uncharacterized LOC102718471	GO:0000462(maturation of SSU-rRNA from tricistronic rRNA transcript (SSU-rRNA, 5.8S rRNA, LSU-rRNA));GO:0003735(structural constituent of ribosome);GO:0005763(mitochondrial small ribosomal subunit);GO:0006412(translation);GO:0015935(small ribosomal subunit)	ko03010(Ribosome)	[J]Translation, ribosomal structure and biogenesis	rpsI	3.5	0-0	N
gi_996703429_ref_NC_029259.1__26391	ACGCCGGCGGGGGCCTCGG	LOC4344162	uncharacterized LOC102718471	GO:0000462(maturation of SSU-rRNA from tricistronic rRNA transcript (SSU-rRNA, 5.8S rRNA, LSU-rRNA));GO:0003735(structural constituent of ribosome);GO:0005763(mitochondrial small ribosomal subunit);GO:0006412(translation);GO:0015935(small ribosomal subunit)	ko03010(Ribosome)	[J]Translation, ribosomal structure and biogenesis	rpsI	3.5	317-335	N
gi_996703429_ref_NC_029259.1__26391	ACGCCGGCGGGGGCCTCGG	LOC4344339	-	GO:0003674(molecular_function);GO:0005783(endoplasmic reticulum);GO:0005789(endoplasmic reticulum membrane);GO:0009507(chloroplast);GO:0015031(protein transport);GO:0030134(ER to Golgi transport vesicle);GO:0030142(Golgi to ER transport vesicle);GO:0048193(Golgi vesicle transport)	-	[S]Function unknown	MAG2L	4	0-0	N
gi_996703429_ref_NC_029259.1__26391	ACGCCGGCGGGGGCCTCGG	LOC4344427	serine/threonine-protein kinase CTR1-like	GO:0004672(protein kinase activity);GO:0004674(protein serine/threonine kinase activity);GO:0004712(protein serine/threonine/tyrosine kinase activity);GO:0005524(ATP binding);GO:0005829(cytosol);GO:0005886(plasma membrane);GO:0006468(protein phosphorylation);GO:0009658(chloroplast organization);GO:0016597(amino acid binding)	ko04075(Plant hormone signal transduction)	[T]Signal transduction mechanisms	STY46	4	0-0	N
gi_996703429_ref_NC_029259.1__26391	ACGCCGGCGGGGGCCTCGG	LOC4344427	serine/threonine-protein kinase CTR1-like	GO:0004672(protein kinase activity);GO:0004674(protein serine/threonine kinase activity);GO:0004712(protein serine/threonine/tyrosine kinase activity);GO:0005524(ATP binding);GO:0005829(cytosol);GO:0005886(plasma membrane);GO:0006468(protein phosphorylation);GO:0009658(chloroplast organization);GO:0016597(amino acid binding)	ko04075(Plant hormone signal transduction)	[T]Signal transduction mechanisms	STY46	4	119-137	N
gi_996703429_ref_NC_029259.1__26391	ACGCCGGCGGGGGCCTCGG	LOC4344719	cellulose synthase-like protein D5	GO:0000271(polysaccharide biosynthetic process);GO:0005768(endosome);GO:0005794(Golgi apparatus);GO:0005802(trans-Golgi network);GO:0005886(plasma membrane);GO:0009409(response to cold);GO:0009832(plant-type cell wall biogenesis);GO:0016757(transferase activity, transferring glycosyl groups);GO:0016759(cellulose synthase activity);GO:0016760(cellulose synthase (UDP-forming) activity);GO:0030173(i…	ko00500(Starch and sucrose metabolism);ko00520(Amino sugar and nucleotide sugar metabolism)	[S]Function unknown	CSLF6	4	2752-2770	N
gi_996703429_ref_NC_029259.1__26391	ACGCCGGCGGGGGCCTCGG	LOC4344734	-	-	-	[S]Function unknown	-	4	286-305	N
gi_996703429_ref_NC_029259.1__26391	ACGCCGGCGGGGGCCTCGG	LOC4345101	-	-	-	-	-	2	0-0	N
gi_996703429_ref_NC_029259.1__26391	ACGCCGGCGGGGGCCTCGG	LOC4345101	-	-	-	-	-	2	494-512	N
gi_996703429_ref_NC_029259.1__26391	ACGCCGGCGGGGGCCTCGG	LOC4345165	-	GO:0005515(protein binding);GO:0005576(extracellular region);GO:0005773(vacuole);GO:0005794(Golgi apparatus);GO:0005886(plasma membrane);GO:0009506(plasmodesma);GO:0009705(plant-type vacuole membrane);GO:0016020(membrane);GO:0016021(integral component of membrane);GO:0043621(protein self-association);GO:0046786(viral replication complex formation and maintenance)	-	[S]Function unknown	TOM2A	4	174-192	N
gi_996703429_ref_NC_029259.1__26391	ACGCCGGCGGGGGCCTCGG	LOC4345460	-	GO:0005515(protein binding);GO:0005768(endosome);GO:0005794(Golgi apparatus);GO:0007030(Golgi organization)	-	[S]Function unknown	GC3	4	0-0	N
gi_996703429_ref_NC_029259.1__26391	ACGCCGGCGGGGGCCTCGG	LOC4345460	-	GO:0005515(protein binding);GO:0005768(endosome);GO:0005794(Golgi apparatus);GO:0007030(Golgi organization)	-	[S]Function unknown	GC3	4	206-223	N
gi_996703429_ref_NC_029259.1__26391	ACGCCGGCGGGGGCCTCGG	LOC4345574	hypothetical protein	GO:0005634(nucleus);GO:0005737(cytoplasm)	ko04140(Regulation of autophagy)	[S]Function unknown	PUB19	4	929-947	N
gi_996703429_ref_NC_029259.1__26391	ACGCCGGCGGGGGCCTCGG	LOC4345636	probable E3 ubiquitin-protein ligase HERC4	GO:0003682(chromatin binding);GO:0005737(cytoplasm);GO:0008150(biological_process);GO:0008536(Ran GTPase binding)	ko04120(Ubiquitin mediated proteolysis)	[D]Cell cycle control, cell division, chromosome partitioning ;[Z]Cytoskeleton	HERC2	2.5	446-464	N
gi_996703429_ref_NC_029259.1__26391	ACGCCGGCGGGGGCCTCGG	LOC4345775	-	GO:0003674(molecular_function);GO:0008150(biological_process);GO:0016021(integral component of membrane)	-	[S]Function unknown	-	4	952-970	N
gi_996703429_ref_NC_029259.1__26391	ACGCCGGCGGGGGCCTCGG	LOC4345808	galacturonosyltransferase 8-like	GO:0003674(molecular_function);GO:0005634(nucleus);GO:0008150(biological_process)	ko00500(Starch and sucrose metabolism);ko00520(Amino sugar and nucleotide sugar metabolism)	[S]Function unknown	-	3.5	479-497	N
gi_996703429_ref_NC_029259.1__26391	ACGCCGGCGGGGGCCTCGG	LOC4345846	-	GO:0006855(drug transmembrane transport);GO:0015238(drug transmembrane transporter activity)	-	[V]Defense mechanisms	DTX27	4	756-774	N
gi_996703429_ref_NC_029259.1__26391	ACGCCGGCGGGGGCCTCGG	LOC4345928	hypothetical protein	GO:0003677(DNA binding);GO:0003700(transcription factor activity, sequence-specific DNA binding);GO:0005634(nucleus);GO:0005737(cytoplasm);GO:0006351(transcription, DNA-templated);GO:0006355(regulation of transcription, DNA-templated);GO:0016602(CCAAT-binding factor complex);GO:0045893(positive regulation of transcription, DNA-templated);GO:0046982(protein heterodimerization activity)	ko00230(Purine metabolism);ko00240(Pyrimidine metabolism);ko03020(RNA polymerase)	[K]Transcription	NFYC6	4	426-443	N
gi_996703429_ref_NC_029259.1__26391	ACGCCGGCGGGGGCCTCGG	LOC4345989	-	GO:0003674(molecular_function);GO:0005515(protein binding);GO:0005634(nucleus);GO:0008150(biological_process)	-	[S]Function unknown	IRKI	4	152-170	N
gi_996703429_ref_NC_029259.1__26391	ACGCCGGCGGGGGCCTCGG	LOC4346081	-	GO:0003712(transcription cofactor activity);GO:0005634(nucleus);GO:0006351(transcription, DNA-templated);GO:0006355(regulation of transcription, DNA-templated);GO:0009751(response to salicylic acid);GO:0016592(mediator complex)	-	-	MED15A	4	0-0	N
gi_996703429_ref_NC_029259.1__26391	ACGCCGGCGGGGGCCTCGG	LOC4346081	-	GO:0003712(transcription cofactor activity);GO:0005634(nucleus);GO:0006351(transcription, DNA-templated);GO:0006355(regulation of transcription, DNA-templated);GO:0009751(response to salicylic acid);GO:0016592(mediator complex)	-	-	MED15A	4	242-260	N
gi_996703429_ref_NC_029259.1__26391	ACGCCGGCGGGGGCCTCGG	LOC4346212	-	-	-	-	-	3	691-709	N
gi_996703429_ref_NC_029259.1__26391	ACGCCGGCGGGGGCCTCGG	LOC4346224	-	GO:0005739(mitochondrion);GO:0051087(chaperone binding)	-	[O]Posttranslational modification, protein turnover, chaperones	BAG1	4	1391-1409	N
gi_996703429_ref_NC_029259.1__26391	ACGCCGGCGGGGGCCTCGG	LOC4346274	-	GO:0005576(extracellular region);GO:0005975(carbohydrate metabolic process);GO:0016829(lyase activity);GO:0030246(carbohydrate binding)	-	[S]Function unknown	-	3.5	726-744	N
gi_996703429_ref_NC_029259.1__26391	ACGCCGGCGGGGGCCTCGG	LOC4346275	-	GO:0005576(extracellular region);GO:0005975(carbohydrate metabolic process);GO:0016829(lyase activity);GO:0030246(carbohydrate binding)	-	[S]Function unknown	-	3.5	87-105	N
gi_996703429_ref_NC_029259.1__26391	ACGCCGGCGGGGGCCTCGG	LOC4346295	Metallophosphoesterase domain containing protein.	GO:0046872(metal ion binding);GO:0047631(ADP-ribose diphosphatase activity);GO:0047734(CDP-glycerol diphosphatase activity)	ko00564(Glycerophospholipid metabolism);ko00230(Purine metabolism)	[S]Function unknown	Os07g0688000	4	708-727	N
gi_996703429_ref_NC_029259.1__26391	ACGCCGGCGGGGGCCTCGG	LOC4346352	Os08g0565700	GO:0000775(chromosome, centromeric region);GO:0003677(DNA binding);GO:0005515(protein binding);GO:0005634(nucleus);GO:0008270(zinc ion binding);GO:0009294(DNA mediated transformation);GO:0018024(histone-lysine N-methyltransferase activity);GO:0034968(histone lysine methylation);GO:0042393(histone binding)	ko00310(Lysine degradation)	[S]Function unknown ;[V]Defense mechanisms	SUVH9	3	330-348	N
gi_996703429_ref_NC_029259.1__26391	ACGCCGGCGGGGGCCTCGG	LOC4346754	-	GO:0004650(polygalacturonase activity);GO:0005576(extracellular region);GO:0005618(cell wall);GO:0008150(biological_process);GO:0048046(apoplast)	-	[S]Function unknown	BURP14	3.5	2233-2251	N
gi_996703429_ref_NC_029259.1__26391	ACGCCGGCGGGGGCCTCGG	LOC4346909	-	GO:0005516(calmodulin binding)	-	[S]Function unknown	-	4	104-122	N
gi_996703429_ref_NC_029259.1__26391	ACGCCGGCGGGGGCCTCGG	LOC4346978	-	GO:0005381(iron ion transmembrane transporter activity);GO:0005384(manganese ion transmembrane transporter activity);GO:0005774(vacuolar membrane);GO:0006880(intracellular sequestering of iron ion);GO:0030026(cellular manganese ion homeostasis);GO:0071281(cellular response to iron ion);GO:0071421(manganese ion transmembrane transport)	-	[S]Function unknown	VIT1.2	4	383-401	N
gi_996703429_ref_NC_029259.1__26391	ACGCCGGCGGGGGCCTCGG	LOC4347137	-	GO:0003674(molecular_function);GO:0005575(cellular_component);GO:0008150(biological_process)	-	[S]Function unknown	MARD1	4	611-629	N
gi_996703429_ref_NC_029259.1__26391	ACGCCGGCGGGGGCCTCGG	LOC4347200	-	GO:0003674(molecular_function);GO:0005634(nucleus);GO:0008150(biological_process)	-	-	-	4	0-0	N
gi_996703429_ref_NC_029259.1__26391	ACGCCGGCGGGGGCCTCGG	LOC4347200	-	GO:0003674(molecular_function);GO:0005634(nucleus);GO:0008150(biological_process)	-	-	-	4	124-142	N
gi_996703429_ref_NC_029259.1__26391	ACGCCGGCGGGGGCCTCGG	LOC4347268	-	GO:0005794(Golgi apparatus);GO:0008417(fucosyltransferase activity);GO:0009832(plant-type cell wall biogenesis);GO:0009969(xyloglucan biosynthetic process)	-	[S]Function unknown	FUT1	3	838-856	N
gi_996703429_ref_NC_029259.1__26391	ACGCCGGCGGGGGCCTCGG	LOC4347287	A/G-specific adenine glycosylase muty	GO:0005634(nucleus);GO:0005737(cytoplasm);GO:0005829(cytosol);GO:0008152(metabolic process);GO:0052689(carboxylic ester hydrolase activity)	ko03410(Base excision repair)	[I]Lipid transport and metabolism	TCEA-B6	4	1191-1209	N
gi_996703429_ref_NC_029259.1__26391	ACGCCGGCGGGGGCCTCGG	LOC4347312	-	GO:0009507(chloroplast);GO:0009535(chloroplast thylakoid membrane);GO:0016021(integral component of membrane)	-	[S]Function unknown	CURT1D	4	265-284	N
gi_996703429_ref_NC_029259.1__26391	ACGCCGGCGGGGGCCTCGG	LOC4347391	hypothetical protein	GO:0003677(DNA binding);GO:0003700(transcription factor activity, sequence-specific DNA binding);GO:0005634(nucleus);GO:0005737(cytoplasm);GO:0006351(transcription, DNA-templated);GO:0006355(regulation of transcription, DNA-templated);GO:0016602(CCAAT-binding factor complex);GO:0045893(positive regulation of transcription, DNA-templated);GO:0046982(protein heterodimerization activity)	ko00230(Purine metabolism);ko00240(Pyrimidine metabolism);ko03020(RNA polymerase)	[K]Transcription	NFYC6	4	407-424	N
gi_996703429_ref_NC_029259.1__26391	ACGCCGGCGGGGGCCTCGG	LOC4347624	-	GO:0006855(drug transmembrane transport);GO:0015238(drug transmembrane transporter activity)	-	[V]Defense mechanisms	DTX49	3.5	198-216	N
gi_996703429_ref_NC_029259.1__26391	ACGCCGGCGGGGGCCTCGG	LOC4347782	transcription initiation factor TFIID subunit 1	GO:0003677(DNA binding);GO:0005634(nucleus);GO:0008150(biological_process)	ko03022(Basal transcription factors)	[B]Chromatin structure and dynamics ;[K]Transcription	BRD1	4	0-0	N
gi_996703429_ref_NC_029259.1__26391	ACGCCGGCGGGGGCCTCGG	LOC4347807	-	GO:0043161(proteasome-mediated ubiquitin-dependent protein catabolic process);GO:0061630(ubiquitin protein ligase activity)	-	[O]Posttranslational modification, protein turnover, chaperones	ATL8	4	608-625	N
gi_996703429_ref_NC_029259.1__26391	ACGCCGGCGGGGGCCTCGG	LOC4347897	IST1 homolog	GO:0005618(cell wall);GO:0033609(oxalate metabolic process);GO:0046564(oxalate decarboxylase activity)	ko04144(Endocytosis)	[S]Function unknown	Os09g0568500	3	699-717	N
gi_996703429_ref_NC_029259.1__26391	ACGCCGGCGGGGGCCTCGG	LOC4348019	-	GO:0003674(molecular_function);GO:0005634(nucleus);GO:0008150(biological_process)	-	[S]Function unknown	At3g52680	4	0-0	N
gi_996703429_ref_NC_029259.1__26391	ACGCCGGCGGGGGCCTCGG	LOC4348019	-	GO:0003674(molecular_function);GO:0005634(nucleus);GO:0008150(biological_process)	-	[S]Function unknown	At3g52680	4	2222-2240	N
gi_996703429_ref_NC_029259.1__26391	ACGCCGGCGGGGGCCTCGG	LOC4348049	(Z)-3-hexen-1-ol acetyltransferase-like	GO:0005737(cytoplasm);GO:0016747(transferase activity, transferring acyl groups other than amino-acyl groups)	ko00592(alpha-Linolenic acid metabolism)	-	AT1	3	1183-1201	N
gi_996703429_ref_NC_029259.1__26391	ACGCCGGCGGGGGCCTCGG	LOC4348154	glucan endo-1	GO:0030247(polysaccharide binding);GO:0042973(glucan endo-1,3-beta-D-glucosidase activity);GO:0046658(anchored component of plasma membrane)	ko00500(Starch and sucrose metabolism)	[G]Carbohydrate transport and metabolism	At5g42100	4	799-817	N
gi_996703429_ref_NC_029259.1__26391	ACGCCGGCGGGGGCCTCGG	LOC4348247	(Z)-3-hexen-1-ol acetyltransferase-like	GO:0005737(cytoplasm);GO:0016747(transferase activity, transferring acyl groups other than amino-acyl groups)	ko00592(alpha-Linolenic acid metabolism)	[S]Function unknown	AT1	3	1479-1497	N
gi_996703429_ref_NC_029259.1__26391	ACGCCGGCGGGGGCCTCGG	LOC4348438	-	GO:0005739(mitochondrion);GO:0008150(biological_process)	-	[S]Function unknown	At2g01390/At2g01380	4	0-0	N
gi_996703429_ref_NC_029259.1__26391	ACGCCGGCGGGGGCCTCGG	LOC4348438	-	GO:0005739(mitochondrion);GO:0008150(biological_process)	-	[S]Function unknown	At2g01390/At2g01380	4	95-113	N
gi_996703429_ref_NC_029259.1__26391	ACGCCGGCGGGGGCCTCGG	LOC4348564	Similar to Pyridoxal-dependent decarboxylase conserved domain containing protein, expressed.	GO:0004837(tyrosine decarboxylase activity);GO:0005737(cytoplasm);GO:0006520(cellular amino acid metabolic process);GO:0006559(L-phenylalanine catabolic process);GO:0009611(response to wounding);GO:0030170(pyridoxal phosphate binding);GO:1990055(phenylacetaldehyde synthase activity)	ko00350(Tyrosine metabolism);ko00950(Isoquinoline alkaloid biosynthesis)	[E]Amino acid transport and metabolism	TYDC1	4	1107-1125	N
gi_996703429_ref_NC_029259.1__26391	ACGCCGGCGGGGGCCTCGG	LOC4348747	-	-	-	[S]Function unknown	-	4	363-381	N
gi_996703429_ref_NC_029259.1__26391	ACGCCGGCGGGGGCCTCGG	LOC4348829	-	GO:0008150(biological_process);GO:0009507(chloroplast)	-	[S]Function unknown	-	4	186-204	N
gi_996703429_ref_NC_029259.1__26391	ACGCCGGCGGGGGCCTCGG	LOC4348880	-	-	-	[S]Function unknown	-	4	1045-1063	N
gi_996703429_ref_NC_029259.1__26391	ACGCCGGCGGGGGCCTCGG	LOC4349013	-	GO:0003824(catalytic activity);GO:0005515(protein binding);GO:0005634(nucleus);GO:0005886(plasma membrane);GO:0009738(abscisic acid-activated signaling pathway);GO:0009787(regulation of abscisic acid-activated signaling pathway);GO:0010231(maintenance of seed dormancy);GO:0010427(abscisic acid binding);GO:0019898(extrinsic component of membrane);GO:0046872(metal ion binding)	-	[S]Function unknown	GCR2	3	0-0	N
gi_996703429_ref_NC_029259.1__26391	ACGCCGGCGGGGGCCTCGG	LOC4349013	-	GO:0003824(catalytic activity);GO:0005515(protein binding);GO:0005634(nucleus);GO:0005886(plasma membrane);GO:0009738(abscisic acid-activated signaling pathway);GO:0009787(regulation of abscisic acid-activated signaling pathway);GO:0010231(maintenance of seed dormancy);GO:0010427(abscisic acid binding);GO:0019898(extrinsic component of membrane);GO:0046872(metal ion binding)	-	[S]Function unknown	GCR2	3	402-420	N
gi_996703429_ref_NC_029259.1__26391	ACGCCGGCGGGGGCCTCGG	LOC4349200	Similar to Glutathione S-transferase TSI-1 (Glutathione S- transferase 1).	GO:0004364(glutathione transferase activity);GO:0005737(cytoplasm);GO:0006749(glutathione metabolic process);GO:0009407(toxin catabolic process)	ko00480(Glutathione metabolism)	[O]Posttranslational modification, protein turnover, chaperones	GSTU6	4	438-456	N
gi_996703429_ref_NC_029259.1__26391	ACGCCGGCGGGGGCCTCGG	LOC4349382	hypothetical protein	GO:0005829(cytosol);GO:0008270(zinc ion binding);GO:0009507(chloroplast);GO:0009644(response to high light intensity);GO:0016491(oxidoreductase activity);GO:0030154(cell differentiation);GO:0055114(oxidation-reduction process)	ko01212(Fatty acid metabolism);ko00062(Fatty acid elongation)	[C]Energy production and conversion	caa43	4	0-0	N
gi_996703429_ref_NC_029259.1__26391	ACGCCGGCGGGGGCCTCGG	LOC4349382	hypothetical protein	GO:0005829(cytosol);GO:0008270(zinc ion binding);GO:0009507(chloroplast);GO:0009644(response to high light intensity);GO:0016491(oxidoreductase activity);GO:0030154(cell differentiation);GO:0055114(oxidation-reduction process)	ko01212(Fatty acid metabolism);ko00062(Fatty acid elongation)	[C]Energy production and conversion	caa43	4	1109-1127	N
gi_996703429_ref_NC_029259.1__26391	ACGCCGGCGGGGGCCTCGG	LOC4349578	-	GO:0051213(dioxygenase activity)	-	-	-	4	1545-1563	N
gi_996703429_ref_NC_029259.1__26391	ACGCCGGCGGGGGCCTCGG	LOC4349761	-	GO:0006351(transcription, DNA-templated);GO:0042800(histone methyltransferase activity (H3-K4 specific));GO:0044212(transcription regulatory region DNA binding);GO:0048188(Set1C/COMPASS complex);GO:0051568(histone H3-K4 methylation)	-	[S]Function unknown	TRO	4	460-478	N
gi_996703429_ref_NC_029259.1__26391	ACGCCGGCGGGGGCCTCGG	LOC4349923	Os11g0176100	GO:0003729(mRNA binding);GO:0005847(mRNA cleavage and polyadenylation specificity factor complex)	ko03015(mRNA surveillance pathway)	[S]Function unknown	CSTF64	2	186-204	N
gi_996703429_ref_NC_029259.1__26391	ACGCCGGCGGGGGCCTCGG	LOC4349945	hypothetical protein	GO:0005886(plasma membrane);GO:0006952(defense response)	ko00860(Porphyrin and chlorophyll metabolism)	[S]Function unknown	TIC32	4	0-0	N
gi_996703429_ref_NC_029259.1__26391	ACGCCGGCGGGGGCCTCGG	LOC4349945	hypothetical protein	GO:0005886(plasma membrane);GO:0006952(defense response)	ko00860(Porphyrin and chlorophyll metabolism)	[S]Function unknown	TIC32	4	506-524	N
gi_996703429_ref_NC_029259.1__26391	ACGCCGGCGGGGGCCTCGG	LOC4350108	-	-	-	-	-	4	604-621	N
gi_996703429_ref_NC_029259.1__26391	ACGCCGGCGGGGGCCTCGG	LOC4350729	-	GO:0004672(protein kinase activity);GO:0004674(protein serine/threonine kinase activity);GO:0005524(ATP binding);GO:0005886(plasma membrane);GO:0006468(protein phosphorylation);GO:0007169(transmembrane receptor protein tyrosine kinase signaling pathway);GO:0009793(embryo development ending in seed dormancy);GO:0016021(integral component of membrane)	-	[S]Function unknown	-	3.5	627-645	N
gi_996703429_ref_NC_029259.1__26391	ACGCCGGCGGGGGCCTCGG	LOC4350833	-	-	-	[S]Function unknown	-	3	475-492	N
gi_996703429_ref_NC_029259.1__26391	ACGCCGGCGGGGGCCTCGG	LOC4350984	-	-	-	[S]Function unknown	-	3.5	387-405	N
gi_996703429_ref_NC_029259.1__26391	ACGCCGGCGGGGGCCTCGG	LOC4351100	-	GO:0003674(molecular_function);GO:0005634(nucleus);GO:0008150(biological_process)	-	[S]Function unknown	-	4	894-912	N
gi_996703429_ref_NC_029259.1__26391	ACGCCGGCGGGGGCCTCGG	LOC4351136	disease resistance protein RPP13-like	GO:0006952(defense response)	ko04626(Plant-pathogen interaction)	[S]Function unknown	RF45	4	0-0	N
gi_996703429_ref_NC_029259.1__26391	ACGCCGGCGGGGGCCTCGG	LOC4351136	disease resistance protein RPP13-like	GO:0006952(defense response)	ko04626(Plant-pathogen interaction)	[S]Function unknown	RF45	4	1471-1489	N
gi_996703429_ref_NC_029259.1__26391	ACGCCGGCGGGGGCCTCGG	LOC4351252	-	GO:0005634(nucleus);GO:0005737(cytoplasm);GO:0006351(transcription, DNA-templated);GO:0006355(regulation of transcription, DNA-templated);GO:0019538(protein metabolic process)	-	[O]Posttranslational modification, protein turnover, chaperones	D53-L	4	755-773	N
gi_996703429_ref_NC_029259.1__26391	ACGCCGGCGGGGGCCTCGG	LOC4351479	-	GO:0006351(transcription, DNA-templated);GO:0042800(histone methyltransferase activity (H3-K4 specific));GO:0044212(transcription regulatory region DNA binding);GO:0048188(Set1C/COMPASS complex);GO:0051568(histone H3-K4 methylation)	-	[S]Function unknown	TRO	4	698-716	N
gi_996703429_ref_NC_029259.1__26391	ACGCCGGCGGGGGCCTCGG	LOC4351729	-	GO:0004722(protein serine/threonine phosphatase activity);GO:0005634(nucleus);GO:0006470(protein dephosphorylation);GO:0009536(plastid);GO:0009611(response to wounding);GO:0009620(response to fungus);GO:0009738(abscisic acid-activated signaling pathway);GO:0046872(metal ion binding);GO:0050832(defense response to fungus)	-	[T]Signal transduction mechanisms	Os12g0198200	4	1211-1229	N
gi_996703429_ref_NC_029259.1__26391	ACGCCGGCGGGGGCCTCGG	LOC4351745	-	GO:0000139(Golgi membrane);GO:0005576(extracellular region);GO:0005794(Golgi apparatus);GO:0016021(integral component of membrane);GO:0030775(glucuronoxylan 4-O-methyltransferase activity);GO:0032259(methylation);GO:0045491(xylan metabolic process);GO:0045492(xylan biosynthetic process)	-	[S]Function unknown	GXM1	3.5	948-967	N
gi_996703429_ref_NC_029259.1__26391	ACGCCGGCGGGGGCCTCGG	LOC4351859	uncharacterized LOC105048468	GO:0005576(extracellular region);GO:0016757(transferase activity, transferring glycosyl groups)	ko00514(Other types of O-glycan biosynthesis)	[S]Function unknown	POMGNT2	3	1470-1488	N
gi_996703429_ref_NC_029259.1__26391	ACGCCGGCGGGGGCCTCGG	LOC4352068	hypothetical protein	GO:0004519(endonuclease activity);GO:0004527(exonuclease activity);GO:0005634(nucleus);GO:0008270(zinc ion binding);GO:0016787(hydrolase activity)	ko00500(Starch and sucrose metabolism)	[S]Function unknown	-	4	569-588	N
gi_996703429_ref_NC_029259.1__26391	ACGCCGGCGGGGGCCTCGG	LOC4352099	cyclin-dependent kinase D-1	GO:0000398(mRNA splicing, via spliceosome);GO:0004693(cyclin-dependent protein serine/threonine kinase activity);GO:0005515(protein binding);GO:0005524(ATP binding);GO:0005634(nucleus);GO:0005681(spliceosomal complex);GO:0006468(protein phosphorylation);GO:0010584(pollen exine formation);GO:0016301(kinase activity);GO:0016607(nuclear speck);GO:0051321(meiotic cell cycle)	ko03022(Basal transcription factors);ko03420(Nucleotide excision repair)	[T]Signal transduction mechanisms	CDKF-2	4	759-777	N
gi_996703429_ref_NC_029259.1__26391	ACGCCGGCGGGGGCCTCGG	LOC4352132	-	GO:0005247(voltage-gated chloride channel activity);GO:0005253(anion channel activity);GO:0005622(intracellular);GO:0005634(nucleus);GO:0006821(chloride transport);GO:0010167(response to nitrate);GO:0015112(nitrate transmembrane transporter activity);GO:0015706(nitrate transport);GO:0016021(integral component of membrane);GO:0034707(chloride channel complex)	-	[P]Inorganic ion transport and metabolism	CLC-A	4	145-164	N
gi_996703429_ref_NC_029259.1__26391	ACGCCGGCGGGGGCCTCGG	LOC4352145	cytochrome P450 94A1-like	GO:0004497(monooxygenase activity);GO:0005506(iron ion binding);GO:0009507(chloroplast);GO:0009611(response to wounding);GO:0016021(integral component of membrane);GO:0016705(oxidoreductase activity, acting on paired donors, with incorporation or reduction of molecular oxygen);GO:0019825(oxygen binding);GO:0020037(heme binding);GO:0055114(oxidation-reduction process)	ko00073(Cutin, suberine and wax biosynthesis)	[Q]Secondary metabolites biosynthesis, transport and catabolism	CYP94B1	4	595-613	N
gi_996703429_ref_NC_029259.1__26391	ACGCCGGCGGGGGCCTCGG	LOC4352600	3-ketoacyl-CoA synthase 11-like	GO:0003333(amino acid transmembrane transport);GO:0015171(amino acid transmembrane transporter activity)	ko00062(Fatty acid elongation)	[E]Amino acid transport and metabolism	Slc36a1	4	691-709	N
gi_996703429_ref_NC_029259.1__26391	ACGCCGGCGGGGGCCTCGG	LOC4352808	serine/threonine-protein phosphatase BSU1	GO:0004721(phosphoprotein phosphatase activity);GO:0004722(protein serine/threonine phosphatase activity);GO:0005634(nucleus);GO:0005829(cytosol);GO:0005886(plasma membrane);GO:0009742(brassinosteroid mediated signaling pathway);GO:0046872(metal ion binding)	ko04075(Plant hormone signal transduction)	[T]Signal transduction mechanisms	BSL2	4	594-612	N
gi_996703429_ref_NC_029259.1__26391	ACGCCGGCGGGGGCCTCGG	LOC9266172	gibberellin 2-beta-dioxygenase 8-like	GO:0009852(auxin catabolic process);GO:0051213(dioxygenase activity)	ko00904(Diterpenoid biosynthesis)	[S]Function unknown	DAO	4	589-607	N
gi_996703429_ref_NC_029259.1__26391	ACGCCGGCGGGGGCCTCGG	LOC9266492	-	-	-	[S]Function unknown	-	4	265-283	N
gi_996703429_ref_NC_029259.1__26391	ACGCCGGCGGGGGCCTCGG	LOC9267060	-	GO:0003674(molecular_function);GO:0005634(nucleus);GO:0016998(cell wall macromolecule catabolic process)	-	[S]Function unknown	At1g55000	3.5	383-401	N
gi_996703429_ref_NC_029259.1__26391	ACGCCGGCGGGGGCCTCGG	LOC9267083	-	-	-	-	-	4	170-188	N
gi_996703429_ref_NC_029259.1__26391	ACGCCGGCGGGGGCCTCGG	LOC9267438	Os03g0356582	GO:0005524(ATP binding);GO:0005829(cytosol);GO:0005886(plasma membrane);GO:0006897(endocytosis);GO:0007164(establishment of tissue polarity);GO:0009827(plant-type cell wall modification);GO:0009846(pollen germination);GO:0009860(pollen tube growth);GO:0010118(stomatal movement);GO:0016308(1-phosphatidylinositol-4-phosphate 5-kinase activity);GO:0016324(apical plasma membrane);GO:0046488(phosphati…	ko00562(Inositol phosphate metabolism);ko04070(Phosphatidylinositol signaling system);ko04144(Endocytosis)	[S]Function unknown ;[T]Signal transduction mechanisms	PIP5K4	4	880-898	N
gi_996703429_ref_NC_029259.1__26391	ACGCCGGCGGGGGCCTCGG	LOC9267441	hypothetical protein	GO:0005524(ATP binding);GO:0005774(vacuolar membrane);GO:0005886(plasma membrane);GO:0008559(xenobiotic-transporting ATPase activity);GO:0016021(integral component of membrane);GO:0042626(ATPase activity, coupled to transmembrane movement of substances)	ko02010(ABC transporters)	[V]Defense mechanisms	ABCC8	4	1242-1260	N
gi_996703429_ref_NC_029259.1__26391	ACGCCGGCGGGGGCCTCGG	LOC9267543	-	GO:0001708(cell fate specification);GO:0005515(protein binding);GO:0005634(nucleus);GO:0009880(embryonic pattern specification);GO:0046872(metal ion binding);GO:0090421(embryonic meristem initiation)	-	[S]Function unknown	OBE4	4	0-0	N
gi_996703429_ref_NC_029259.1__26391	ACGCCGGCGGGGGCCTCGG	LOC9267543	-	GO:0001708(cell fate specification);GO:0005515(protein binding);GO:0005634(nucleus);GO:0009880(embryonic pattern specification);GO:0046872(metal ion binding);GO:0090421(embryonic meristem initiation)	-	[S]Function unknown	OBE4	4	744-763	N
gi_996703429_ref_NC_029259.1__26391	ACGCCGGCGGGGGCCTCGG	LOC9267854	-	GO:0005516(calmodulin binding);GO:0005634(nucleus);GO:0008270(zinc ion binding)	-	[S]Function unknown	-	3.5	619-637	N
gi_996703429_ref_NC_029259.1__26391	ACGCCGGCGGGGGCCTCGG	LOC9268017	DNA repair protein XRCC3 homolog	GO:0003676(nucleic acid binding);GO:0003700(transcription factor activity, sequence-specific DNA binding);GO:0005634(nucleus);GO:0006355(regulation of transcription, DNA-templated);GO:0008270(zinc ion binding);GO:0046872(metal ion binding)	ko03440(Homologous recombination)	[S]Function unknown	ZFP2	4	321-339	N
gi_996703429_ref_NC_029259.1__26391	ACGCCGGCGGGGGCCTCGG	LOC9268621	-	-	-	-	-	4	41-60	N
gi_996703429_ref_NC_029259.1__26391	ACGCCGGCGGGGGCCTCGG	LOC9268736	-	GO:0032452(histone demethylase activity);GO:0045814(negative regulation of gene expression, epigenetic);GO:0048579(negative regulation of long-day photoperiodism, flowering)	-	[S]Function unknown	SE14	4	0-0	N
gi_996703429_ref_NC_029259.1__26391	ACGCCGGCGGGGGCCTCGG	LOC9268736	-	GO:0032452(histone demethylase activity);GO:0045814(negative regulation of gene expression, epigenetic);GO:0048579(negative regulation of long-day photoperiodism, flowering)	-	[S]Function unknown	SE14	4	175-192	N
gi_996703429_ref_NC_029259.1__26391	ACGCCGGCGGGGGCCTCGG	LOC9268831	-	GO:0005451(monovalent cation:proton antiporter activity);GO:0006885(regulation of pH);GO:0012505(endomembrane system)	-	[P]Inorganic ion transport and metabolism	CHX1	4	502-520	N
gi_996703429_ref_NC_029259.1__26391	ACGCCGGCGGGGGCCTCGG	LOC9269313	hypothetical protein	GO:0005575(cellular_component);GO:0008150(biological_process)	ko04626(Plant-pathogen interaction)	[S]Function unknown	At1g80470	4	1033-1051	N
gi_996703429_ref_NC_029259.1__26391	ACGCCGGCGGGGGCCTCGG	LOC9269741	uncharacterized LOC103646289	GO:0005576(extracellular region);GO:0005618(cell wall);GO:0005783(endoplasmic reticulum);GO:0006869(lipid transport);GO:0008289(lipid binding);GO:0009506(plasmodesma);GO:0009707(chloroplast outer membrane);GO:0050832(defense response to fungus)	ko03010(Ribosome)	-	-	4	1162-1180	N
gi_996703429_ref_NC_029259.1__26391	ACGCCGGCGGGGGCCTCGG	LOC9269794	F17L21.26	-	ko03008(Ribosome biogenesis in eukaryotes)	[S]Function unknown	-	3.5	301-319	N
gi_996703429_ref_NC_029259.1__26391	ACGCCGGCGGGGGCCTCGG	LOC9269948	disease resistance protein RPM1-like	GO:0005515(protein binding);GO:0005524(ATP binding);GO:0005576(extracellular region);GO:0006952(defense response);GO:0043531(ADP binding)	ko04626(Plant-pathogen interaction)	[S]Function unknown	RGA2	4	1598-1616	N
gi_996703429_ref_NC_029259.1__26391	ACGCCGGCGGGGGCCTCGG	LOC9270068	-	-	-	-	-	2.5	838-856	N
gi_996703429_ref_NC_029259.1__26391	ACGCCGGCGGGGGCCTCGG	LOC9270182	disease resistance protein RPP8-like	GO:0005524(ATP binding);GO:0005886(plasma membrane);GO:0006952(defense response);GO:0043531(ADP binding)	ko04626(Plant-pathogen interaction)	[S]Function unknown	RGA3	4	1384-1402	N
gi_996703429_ref_NC_029259.1__26391	ACGCCGGCGGGGGCCTCGG	LOC9270492	uncharacterized LOC101752872	GO:0003674(molecular_function);GO:0005739(mitochondrion);GO:0008150(biological_process)	ko01200(Carbon metabolism);ko00630(Glyoxylate and dicarboxylate metabolism);ko00910(Nitrogen metabolism);ko00460(Cyanoamino acid metabolism)	[S]Function unknown	PCMP-E13	4	0-0	N
gi_996703429_ref_NC_029259.1__26391	ACGCCGGCGGGGGCCTCGG	LOC9270492	uncharacterized LOC101752872	GO:0003674(molecular_function);GO:0005739(mitochondrion);GO:0008150(biological_process)	ko01200(Carbon metabolism);ko00630(Glyoxylate and dicarboxylate metabolism);ko00910(Nitrogen metabolism);ko00460(Cyanoamino acid metabolism)	[S]Function unknown	PCMP-E13	4	266-284	N
gi_996703429_ref_NC_029259.1__26391	ACGCCGGCGGGGGCCTCGG	LOC9270649	serine/threonine-protein kinase PBS1-like	GO:0004674(protein serine/threonine kinase activity);GO:0005524(ATP binding);GO:0005886(plasma membrane);GO:0006468(protein phosphorylation);GO:0016021(integral component of membrane);GO:0016301(kinase activity);GO:0046777(protein autophosphorylation)	ko04626(Plant-pathogen interaction)	[T]Signal transduction mechanisms	At1g01540	4	0-0	N
gi_996703429_ref_NC_029259.1__26391	ACGCCGGCGGGGGCCTCGG	LOC9270649	serine/threonine-protein kinase PBS1-like	GO:0004674(protein serine/threonine kinase activity);GO:0005524(ATP binding);GO:0005886(plasma membrane);GO:0006468(protein phosphorylation);GO:0016021(integral component of membrane);GO:0016301(kinase activity);GO:0046777(protein autophosphorylation)	ko04626(Plant-pathogen interaction)	[T]Signal transduction mechanisms	At1g01540	4	559-578	N
gi_996703429_ref_NC_029259.1__26391	ACGCCGGCGGGGGCCTCGG	LOC9270866	-	GO:0005634(nucleus);GO:0005777(peroxisome);GO:0006790(sulfur compound metabolic process);GO:0009150(purine ribonucleotide metabolic process);GO:0047627(adenylylsulfatase activity)	-	[F]Nucleotide transport and metabolism ;[G]Carbohydrate transport and metabolism	HINT3	4	110-128	N
gi_996703429_ref_NC_029259.1__26391	ACGCCGGCGGGGGCCTCGG	LOC9271578	-	-	-	-	-	4	841-859	N
gi_996703429_ref_NC_029259.1__26391	ACGCCGGCGGGGGCCTCGG	LOC9271661	BZIP domain class transcription factor isoform 1	GO:0003677(DNA binding);GO:0003700(transcription factor activity, sequence-specific DNA binding);GO:0005634(nucleus);GO:0006351(transcription, DNA-templated);GO:0006355(regulation of transcription, DNA-templated);GO:0009737(response to abscisic acid);GO:0009738(abscisic acid-activated signaling pathway);GO:0043565(sequence-specific DNA binding)	ko04075(Plant hormone signal transduction)	[K]Transcription	FDP	3	809-827	N
gi_996703429_ref_NC_029259.1__26391	ACGCCGGCGGGGGCCTCGG	LOC9271802	DEAD-box ATP-dependent RNA helicase 30-like	GO:0004004(ATP-dependent RNA helicase activity);GO:0010501(RNA secondary structure unwinding)	ko03040(Spliceosome)	[L]Replication, recombination and repair	Os01g0911100	4	465-483	N
gi_996703429_ref_NC_029259.1__26391	ACGCCGGCGGGGGCCTCGG	LOC9271876	hypothetical protein	GO:0004672(protein kinase activity);GO:0004674(protein serine/threonine kinase activity);GO:0005524(ATP binding);GO:0005886(plasma membrane);GO:0006468(protein phosphorylation);GO:0016021(integral component of membrane)	ko04626(Plant-pathogen interaction)	[T]Signal transduction mechanisms	At4g29180	4	1054-1072	N
gi_996703429_ref_NC_029259.1__26391	ACGCCGGCGGGGGCCTCGG	LOC9272354	FLG22-induced receptor-like kinase 1	GO:0004672(protein kinase activity);GO:0004674(protein serine/threonine kinase activity);GO:0005524(ATP binding);GO:0005886(plasma membrane);GO:0006468(protein phosphorylation);GO:0016021(integral component of membrane)	ko04626(Plant-pathogen interaction)	[T]Signal transduction mechanisms	At2g19210	4	83-101	N
gi_996703429_ref_NC_029259.1__26391	ACGCCGGCGGGGGCCTCGG	LOC9272540	chitin elicitor receptor kinase 1-like	GO:0004672(protein kinase activity);GO:0005524(ATP binding);GO:0005886(plasma membrane);GO:0006468(protein phosphorylation);GO:0008061(chitin binding);GO:0009507(chloroplast);GO:0016021(integral component of membrane);GO:0016301(kinase activity);GO:0045087(innate immune response);GO:0071219(cellular response to molecule of bacterial origin);GO:0071323(cellular response to chitin)	ko04626(Plant-pathogen interaction)	[T]Signal transduction mechanisms	LYK4	3	966-984	N
gi_996703429_ref_NC_029259.1__26391	ACGCCGGCGGGGGCCTCGG	LOC9272615	-	-	-	-	-	2.5	902-920	N
gi_996703429_ref_NC_029259.1__26391	ACGCCGGCGGGGGCCTCGG	TCONS_00038156	-	GO:0008180(COP9 signalosome);GO:0010388(cullin deneddylation)	-	-	-	3	744-762	N
gi_996703429_ref_NC_029259.1__26391	ACGCCGGCGGGGGCCTCGG	TCONS_00041723	-	-	-	-	-	4	305-323	N
gi_996703429_ref_NC_029259.1__26391	ACGCCGGCGGGGGCCTCGG	TCONS_00053532	-	-	-	-	-	4	235-253	N
gi_996703429_ref_NC_029259.1__26391	ACGCCGGCGGGGGCCTCGG	TCONS_00066847	-	-	-	-	-	4	502-520	N
gi_996703429_ref_NC_029259.1__26391	ACGCCGGCGGGGGCCTCGG	TCONS_00066848	-	-	-	-	-	4	525-543	N
gi_996703429_ref_NC_029259.1__26780	GTTTTTTCTAGGACAGAGGGAGC	LOC112937983	hypothetical protein	GO:0004674(protein serine/threonine kinase activity);GO:0005886(plasma membrane);GO:0006468(protein phosphorylation);GO:0006952(defense response);GO:0009506(plasmodesma)	ko04075(Plant hormone signal transduction);ko04626(Plant-pathogen interaction)	[S]Function unknown	PRMS	4	2820-2842	N
gi_996703429_ref_NC_029259.1__26780	GTTTTTTCTAGGACAGAGGGAGC	LOC4343918	Os07g0618500	GO:0000287(magnesium ion binding);GO:0003848(2-amino-4-hydroxy-6-hydroxymethyldihydropteridine diphosphokinase activity);GO:0004156(dihydropteroate synthase activity);GO:0005739(mitochondrion);GO:0046656(folic acid biosynthetic process)	ko00790(Folate biosynthesis)	[S]Function unknown	MitHPPK/DHPS	4	0-0	N
gi_996703429_ref_NC_029259.1__26780	GTTTTTTCTAGGACAGAGGGAGC	LOC4343918	Os07g0618500	GO:0000287(magnesium ion binding);GO:0003848(2-amino-4-hydroxy-6-hydroxymethyldihydropteridine diphosphokinase activity);GO:0004156(dihydropteroate synthase activity);GO:0005739(mitochondrion);GO:0046656(folic acid biosynthetic process)	ko00790(Folate biosynthesis)	[S]Function unknown	MitHPPK/DHPS	4	4918-4940	N
gi_996703429_ref_NC_029259.1__26780	GTTTTTTCTAGGACAGAGGGAGC	LOC4344163	-	GO:0005737(cytoplasm);GO:0043087(regulation of GTPase activity)	-	[S]Function unknown	ROPGAP7	3.5	0-0	N
gi_996703429_ref_NC_029259.1__26780	GTTTTTTCTAGGACAGAGGGAGC	LOC4344163	-	GO:0005737(cytoplasm);GO:0043087(regulation of GTPase activity)	-	[S]Function unknown	ROPGAP7	3.5	837-858	N
gi_996703429_ref_NC_029259.1__26780	GTTTTTTCTAGGACAGAGGGAGC	LOC4344536	-	GO:0003674(molecular_function);GO:0008150(biological_process);GO:0009507(chloroplast);GO:0016021(integral component of membrane)	-	[S]Function unknown	-	4	1929-1951	N
gi_996703429_ref_NC_029259.1__26780	GTTTTTTCTAGGACAGAGGGAGC	LOC4347650	cytochrome P450 78A6-like	GO:0016020(membrane);GO:0016709(oxidoreductase activity, acting on paired donors, with incorporation or reduction of molecular oxygen, NAD(P)H as one donor, and incorporation of one atom of oxygen);GO:0044550(secondary metabolite biosynthetic process)	ko00903(Limonene and pinene degradation);ko00945(Stilbenoid, diarylheptanoid and gingerol biosynthesis)	[Q]Secondary metabolites biosynthesis, transport and catabolism	CYP78A9	4	1868-1890	N
gi_996703429_ref_NC_029259.1__26780	GTTTTTTCTAGGACAGAGGGAGC	TCONS_00000001	photosystem II protein D1	GO:0009536(plastid)	ko00195(Photosynthesis)	[A]RNA processing and modification	matK	4	2410-2431	N
gi_996703429_ref_NC_029259.1__27431	TGCGAAGCTACCGTGTGCC	LOC107276070	hypothetical protein	GO:0003700(transcription factor activity, sequence-specific DNA binding);GO:0005634(nucleus);GO:0006355(regulation of transcription, DNA-templated);GO:0043565(sequence-specific DNA binding)	ko04075(Plant hormone signal transduction)	[K]Transcription	NSP2	3.5	1996-2013	N
gi_996703429_ref_NC_029259.1__27431	TGCGAAGCTACCGTGTGCC	LOC107276389	hypothetical protein	GO:0006869(lipid transport);GO:0042626(ATPase activity, coupled to transmembrane movement of substances);GO:0043231(intracellular membrane-bounded organelle)	ko02010(ABC transporters)	[V]Defense mechanisms	ABCA12	4	402-419	N
gi_996703429_ref_NC_029259.1__27431	TGCGAAGCTACCGTGTGCC	LOC4324583	-	GO:0005634(nucleus)	-	[K]Transcription	BHLH51	3.5	1058-1077	N
gi_996703429_ref_NC_029259.1__27431	TGCGAAGCTACCGTGTGCC	LOC4325087	-	GO:0003677(DNA binding);GO:0005634(nucleus);GO:0006351(transcription, DNA-templated);GO:0006355(regulation of transcription, DNA-templated);GO:0008270(zinc ion binding)	-	[S]Function unknown	At1g33420	3.5	973-990	N
gi_996703429_ref_NC_029259.1__27431	TGCGAAGCTACCGTGTGCC	LOC4329458	Os02g0511900	GO:0000166(nucleotide binding);GO:0003677(DNA binding);GO:0003887(DNA-directed DNA polymerase activity);GO:0005634(nucleus);GO:0006260(DNA replication);GO:0008270(zinc ion binding);GO:0008408(3'-5' exonuclease activity);GO:0008622(epsilon DNA polymerase complex);GO:0051539(4 iron, 4 sulfur cluster binding)	ko00230(Purine metabolism);ko00240(Pyrimidine metabolism);ko03030(DNA replication);ko03410(Base excision repair);ko03420(Nucleotide excision repair)	[L]Replication, recombination and repair	POL2A	4	5400-5419	N
gi_996703429_ref_NC_029259.1__27431	TGCGAAGCTACCGTGTGCC	LOC4329840	-	GO:0003674(molecular_function);GO:0005634(nucleus);GO:0008150(biological_process)	-	[S]Function unknown	MARD1	3	553-570	N
gi_996703429_ref_NC_029259.1__27431	TGCGAAGCTACCGTGTGCC	LOC4330991	-	GO:0003674(molecular_function);GO:0005634(nucleus);GO:0008150(biological_process)	-	[S]Function unknown	HDR1	3.5	261-278	N
gi_996703429_ref_NC_029259.1__27431	TGCGAAGCTACCGTGTGCC	LOC4331243	pentatricopeptide repeat-containing protein At2g04860	GO:0003674(molecular_function);GO:0006397(mRNA processing);GO:0008270(zinc ion binding);GO:0009507(chloroplast);GO:0031425(chloroplast RNA processing)	ko00500(Starch and sucrose metabolism)	[S]Function unknown	PCMP-H12	4	715-732	N
gi_996703429_ref_NC_029259.1__27431	TGCGAAGCTACCGTGTGCC	LOC4334194	peptidase	GO:0004252(serine-type endopeptidase activity);GO:0005618(cell wall)	ko04144(Endocytosis)	[O]Posttranslational modification, protein turnover, chaperones	SBT1.7	4	2465-2484	N
gi_996703429_ref_NC_029259.1__27431	TGCGAAGCTACCGTGTGCC	LOC4334250	Os03g0769500	GO:0005509(calcium ion binding)	ko04626(Plant-pathogen interaction)	[D]Cell cycle control, cell division, chromosome partitioning ;[T]Signal transduction mechanisms ;[Z]Cytoskeleton	CML41	4	150-168	N
gi_996703429_ref_NC_029259.1__27431	TGCGAAGCTACCGTGTGCC	LOC4342639	serine/threonine-protein kinase SRK2E	GO:0004674(protein serine/threonine kinase activity);GO:0005634(nucleus);GO:0005737(cytoplasm);GO:0006468(protein phosphorylation);GO:0035556(intracellular signal transduction)	ko04075(Plant hormone signal transduction)	[T]Signal transduction mechanisms	OSK4	2.5	179-197	N
gi_996703429_ref_NC_029259.1__27431	TGCGAAGCTACCGTGTGCC	LOC4343492	hypothetical protein	GO:0004553(hydrolase activity, hydrolyzing O-glycosyl compounds);GO:0030247(polysaccharide binding);GO:0046658(anchored component of plasma membrane)	ko00500(Starch and sucrose metabolism)	[S]Function unknown	At5g56590	4	0-0	N
gi_996703429_ref_NC_029259.1__27431	TGCGAAGCTACCGTGTGCC	LOC4343492	hypothetical protein	GO:0004553(hydrolase activity, hydrolyzing O-glycosyl compounds);GO:0030247(polysaccharide binding);GO:0046658(anchored component of plasma membrane)	ko00500(Starch and sucrose metabolism)	[S]Function unknown	At5g56590	4	1589-1607	N
gi_996703429_ref_NC_029259.1__27431	TGCGAAGCTACCGTGTGCC	LOC4344139	-	GO:0005515(protein binding);GO:0005634(nucleus);GO:0006970(response to osmotic stress);GO:0016567(protein ubiquitination);GO:0042631(cellular response to water deprivation);GO:0071472(cellular response to salt stress)	-	[S]Function unknown	BPM1	4	1794-1811	N
gi_996703429_ref_NC_029259.1__27431	TGCGAAGCTACCGTGTGCC	LOC4346875	L-ascorbate oxidase-like	GO:0005507(copper ion binding);GO:0016722(oxidoreductase activity, oxidizing metal ions)	ko00053(Ascorbate and aldarate metabolism)	[Q]Secondary metabolites biosynthesis, transport and catabolism	-	4	2045-2063	N
gi_996703429_ref_NC_029259.1__27431	TGCGAAGCTACCGTGTGCC	LOC4352544	ATP-dependent RNA helicase DHX36	GO:0005516(calmodulin binding);GO:0005634(nucleus)	ko03018(RNA degradation)	[S]Function unknown	-	3	201-218	N
gi_996703429_ref_NC_029259.1__27431	TGCGAAGCTACCGTGTGCC	LOC9267625	-	GO:0004842(ubiquitin-protein transferase activity);GO:0019005(SCF ubiquitin ligase complex);GO:0031146(SCF-dependent proteasomal ubiquitin-dependent protein catabolic process)	-	[S]Function unknown	-	4	439-457	N
gi_996703429_ref_NC_029259.1__27431	TGCGAAGCTACCGTGTGCC	LOC9267634	-	-	-	[S]Function unknown	-	4	0-0	N
gi_996703429_ref_NC_029259.1__27431	TGCGAAGCTACCGTGTGCC	LOC9267634	-	-	-	[S]Function unknown	-	4	447-465	N
gi_996703429_ref_NC_029259.1__27431	TGCGAAGCTACCGTGTGCC	LOC9271904	-	GO:0005515(protein binding);GO:0005634(nucleus);GO:0005829(cytosol);GO:0006970(response to osmotic stress);GO:0016567(protein ubiquitination);GO:0042631(cellular response to water deprivation);GO:0071472(cellular response to salt stress)	-	[S]Function unknown	BPM5	4	223-240	N
gi_996703430_ref_NC_029258.1__21199	ATTTTCGTTGGCGGTTGCTTAAGA	LOC4333139	-	-	-	-	-	4	1182-1206	N
gi_996703430_ref_NC_029258.1__21320	AGGGCCTGTGTGCATAGGATACGC	LOC107278973	putative inactive disease susceptibility protein LOV1	GO:0005515(protein binding);GO:0042802(identical protein binding)	ko04626(Plant-pathogen interaction)	[S]Function unknown	RPM1	4	2267-2290	N
gi_996703430_ref_NC_029258.1__21320	AGGGCCTGTGTGCATAGGATACGC	LOC107279949	Os06g0665500	GO:0000256(allantoin catabolic process);GO:0047652(allantoate deiminase activity)	ko00230(Purine metabolism)	-	AAH	3	331-354	N
gi_996703430_ref_NC_029258.1__22273	TCTTGTGGTCATGCCTTGCTA	LOC4329519	heparan-alpha-glucosaminide N-acetyltransferase-like	GO:0003674(molecular_function);GO:0005634(nucleus);GO:0005739(mitochondrion);GO:0008150(biological_process);GO:0016021(integral component of membrane)	ko00531(Glycosaminoglycan degradation)	[S]Function unknown	Hgsnat	4	3292-3313	N
gi_996703430_ref_NC_029258.1__22273	TCTTGTGGTCATGCCTTGCTA	LOC4336297	-	GO:0000070(mitotic sister chromatid segregation);GO:0000724(double-strand break repair via homologous recombination);GO:0005634(nucleus);GO:0005737(cytoplasm);GO:0007062(sister chromatid cohesion);GO:0009553(embryo sac development);GO:0009793(embryo development ending in seed dormancy);GO:0016407(acetyltransferase activity);GO:0034089(establishment of meiotic sister chromatid cohesion);GO:0045132…	-	[S]Function unknown	CTF7	4	0-0	N
gi_996703430_ref_NC_029258.1__22273	TCTTGTGGTCATGCCTTGCTA	LOC4336297	-	GO:0000070(mitotic sister chromatid segregation);GO:0000724(double-strand break repair via homologous recombination);GO:0005634(nucleus);GO:0005737(cytoplasm);GO:0007062(sister chromatid cohesion);GO:0009553(embryo sac development);GO:0009793(embryo development ending in seed dormancy);GO:0016407(acetyltransferase activity);GO:0034089(establishment of meiotic sister chromatid cohesion);GO:0045132…	-	[S]Function unknown	CTF7	4	298-317	N
gi_996703430_ref_NC_029258.1__22273	TCTTGTGGTCATGCCTTGCTA	LOC4338615	-	GO:0000070(mitotic sister chromatid segregation);GO:0000724(double-strand break repair via homologous recombination);GO:0005634(nucleus);GO:0005737(cytoplasm);GO:0007062(sister chromatid cohesion);GO:0009553(embryo sac development);GO:0009793(embryo development ending in seed dormancy);GO:0016407(acetyltransferase activity);GO:0034089(establishment of meiotic sister chromatid cohesion);GO:0045132…	-	[S]Function unknown	CTF7	4	0-0	N
gi_996703430_ref_NC_029258.1__22273	TCTTGTGGTCATGCCTTGCTA	LOC4338615	-	GO:0000070(mitotic sister chromatid segregation);GO:0000724(double-strand break repair via homologous recombination);GO:0005634(nucleus);GO:0005737(cytoplasm);GO:0007062(sister chromatid cohesion);GO:0009553(embryo sac development);GO:0009793(embryo development ending in seed dormancy);GO:0016407(acetyltransferase activity);GO:0034089(establishment of meiotic sister chromatid cohesion);GO:0045132…	-	[S]Function unknown	CTF7	4	2100-2119	N
gi_996703430_ref_NC_029258.1__22273	TCTTGTGGTCATGCCTTGCTA	LOC4341271	FAB-like protein	GO:0032587(ruffle membrane);GO:0035091(phosphatidylinositol binding);GO:1900027(regulation of ruffle assembly)	ko00562(Inositol phosphate metabolism);ko04070(Phosphatidylinositol signaling system);ko04144(Endocytosis)	[S]Function unknown	SPAPJ696.02	4	544-564	N
gi_996703430_ref_NC_029258.1__22290	CAATCCCAGTCCATCCATGTG	LOC4326316	Phospholipase A-2-activating protein	GO:0000911(cytokinesis by cell plate formation);GO:0005515(protein binding);GO:0005634(nucleus);GO:0005886(plasma membrane);GO:0009825(multidimensional cell growth);GO:0010052(guard cell differentiation);GO:0010235(guard mother cell cytokinesis);GO:0030136(clathrin-coated vesicle);GO:0040008(regulation of growth);GO:0045824(negative regulation of innate immune response);GO:0080008(Cul4-RING E3 ub…	ko04141(Protein processing in endoplasmic reticulum)	[S]Function unknown	SCD1	4	2332-2352	N
gi_996703430_ref_NC_029258.1__22290	CAATCCCAGTCCATCCATGTG	LOC4328394	-	GO:0005543(phospholipid binding);GO:0012505(endomembrane system);GO:0019898(extrinsic component of membrane)	-	[S]Function unknown	BCHB	4	0-0	N
gi_996703430_ref_NC_029258.1__22290	CAATCCCAGTCCATCCATGTG	LOC4328394	-	GO:0005543(phospholipid binding);GO:0012505(endomembrane system);GO:0019898(extrinsic component of membrane)	-	[S]Function unknown	BCHB	4	1380-1399	N
gi_996703430_ref_NC_029258.1__22290	CAATCCCAGTCCATCCATGTG	LOC4334001	-	GO:0004222(metalloendopeptidase activity);GO:0005737(cytoplasm);GO:0005925(focal adhesion);GO:0006508(proteolysis);GO:0007155(cell adhesion);GO:0016021(integral component of membrane)	-	[O]Posttranslational modification, protein turnover, chaperones	GA17800	2.5	2372-2392	N
gi_996703430_ref_NC_029258.1__22290	CAATCCCAGTCCATCCATGTG	LOC4334486	-	GO:0000145(exocyst);GO:0001927(exocyst assembly);GO:0051601(exocyst localization)	-	[U]Intracellular trafficking, secretion, and vesicular transport	EXO84B	4	2751-2771	N
gi_996703430_ref_NC_029258.1__22290	CAATCCCAGTCCATCCATGTG	LOC4339114	-	-	-	-	-	4	0-0	N
gi_996703430_ref_NC_029258.1__22290	CAATCCCAGTCCATCCATGTG	LOC4339114	-	-	-	-	-	4	1316-1335	N
gi_996703430_ref_NC_029258.1__22290	CAATCCCAGTCCATCCATGTG	LOC4344012	-	GO:0005509(calcium ion binding);GO:0005794(Golgi apparatus);GO:0008150(biological_process);GO:0016021(integral component of membrane);GO:0016757(transferase activity, transferring glycosyl groups);GO:0042175(nuclear outer membrane-endoplasmic reticulum membrane network)	-	[S]Function unknown	-	4	1510-1529	N
gi_996703430_ref_NC_029258.1__22290	CAATCCCAGTCCATCCATGTG	LOC9266987	-	GO:0005576(extracellular region);GO:0016020(membrane);GO:0016021(integral component of membrane);GO:0046872(metal ion binding);GO:0055114(oxidation-reduction process)	-	[S]Function unknown	At3g61750	3.5	0-0	N
gi_996703430_ref_NC_029258.1__22290	CAATCCCAGTCCATCCATGTG	LOC9266987	-	GO:0005576(extracellular region);GO:0016020(membrane);GO:0016021(integral component of membrane);GO:0046872(metal ion binding);GO:0055114(oxidation-reduction process)	-	[S]Function unknown	At3g61750	3.5	1895-1915	N
gi_996703430_ref_NC_029258.1__23308	TGGTGAACCCGACGCGAA	LOC107276258	Similar to Blast resistance protein.	GO:0000166(nucleotide binding);GO:0005515(protein binding);GO:0005524(ATP binding);GO:0005886(plasma membrane);GO:0006952(defense response);GO:0009626(plant-type hypersensitive response);GO:0012505(endomembrane system);GO:0043531(ADP binding)	ko04626(Plant-pathogen interaction)	[S]Function unknown	RPM1	4	0-0	N
gi_996703430_ref_NC_029258.1__23308	TGGTGAACCCGACGCGAA	LOC107276258	Similar to Blast resistance protein.	GO:0000166(nucleotide binding);GO:0005515(protein binding);GO:0005524(ATP binding);GO:0005886(plasma membrane);GO:0006952(defense response);GO:0009626(plant-type hypersensitive response);GO:0012505(endomembrane system);GO:0043531(ADP binding)	ko04626(Plant-pathogen interaction)	[S]Function unknown	RPM1	4	3586-3603	N
gi_996703430_ref_NC_029258.1__23308	TGGTGAACCCGACGCGAA	LOC107276649	Similar to Blast resistance protein.	GO:0000166(nucleotide binding);GO:0005515(protein binding);GO:0005524(ATP binding);GO:0005886(plasma membrane);GO:0006952(defense response);GO:0009626(plant-type hypersensitive response);GO:0012505(endomembrane system);GO:0043531(ADP binding)	ko04626(Plant-pathogen interaction)	[S]Function unknown	RPM1	4	1854-1871	N
gi_996703430_ref_NC_029258.1__23308	TGGTGAACCCGACGCGAA	LOC107276655	-	GO:0005351(sugar:proton symporter activity);GO:0005355(glucose transmembrane transporter activity);GO:0005887(integral component of plasma membrane);GO:0035428(hexose transmembrane transport);GO:0046323(glucose import)	-	[G]Carbohydrate transport and metabolism	PLT5	4	441-459	N
gi_996703430_ref_NC_029258.1__23308	TGGTGAACCCGACGCGAA	LOC107276680	-	-	-	[S]Function unknown	-	4	1163-1179	N
gi_996703430_ref_NC_029258.1__23308	TGGTGAACCCGACGCGAA	LOC107279338	-	GO:0007165(signal transduction);GO:0016020(membrane)	-	[S]Function unknown	-	3	943-961	N
gi_996703430_ref_NC_029258.1__23308	TGGTGAACCCGACGCGAA	LOC107279515	-	GO:0005351(sugar:proton symporter activity);GO:0005355(glucose transmembrane transporter activity);GO:0005887(integral component of plasma membrane);GO:0035428(hexose transmembrane transport);GO:0046323(glucose import)	-	[G]Carbohydrate transport and metabolism	PLT5	3.5	686-704	N
gi_996703430_ref_NC_029258.1__23308	TGGTGAACCCGACGCGAA	LOC107281550	hypothetical protein	GO:0009813(flavonoid biosynthetic process);GO:0043231(intracellular membrane-bounded organelle);GO:0052696(flavonoid glucuronidation);GO:0080043(quercetin 3-O-glucosyltransferase activity);GO:0080044(quercetin 7-O-glucosyltransferase activity)	ko00460(Cyanoamino acid metabolism)	[S]Function unknown	UGT709C2	4	1825-1842	N
gi_996703430_ref_NC_029258.1__23308	TGGTGAACCCGACGCGAA	LOC112937482	-	GO:0003674(molecular_function);GO:0005576(extracellular region);GO:0007338(single fertilization);GO:0009567(double fertilization forming a zygote and endosperm);GO:0016023(cytoplasmic, membrane-bounded vesicle);GO:0031982(vesicle);GO:0080155(regulation of double fertilization forming a zygote and endosperm);GO:2000008(regulation of protein localization to cell surface)	-	[S]Function unknown	EC1.2	3.5	485-503	N
gi_996703430_ref_NC_029258.1__23308	TGGTGAACCCGACGCGAA	LOC4324698	Hypothetical conserved gene.	GO:0005737(cytoplasm);GO:0030001(metal ion transport);GO:0046914(transition metal ion binding);GO:0046916(cellular transition metal ion homeostasis)	ko03013(RNA transport);ko03015(mRNA surveillance pathway)	-	-	3.5	360-377	N
gi_996703430_ref_NC_029258.1__23308	TGGTGAACCCGACGCGAA	LOC4326846	Os01g0337500	GO:0000325(plant-type vacuole);GO:0004427(inorganic diphosphatase activity);GO:0005739(mitochondrion);GO:0005773(vacuole);GO:0005774(vacuolar membrane);GO:0005794(Golgi apparatus);GO:0005829(cytosol);GO:0005886(plasma membrane);GO:0009414(response to water deprivation);GO:0009507(chloroplast);GO:0009651(response to salt stress);GO:0009678(hydrogen-translocating pyrophosphatase activity);GO:000970…	ko00190(Oxidative phosphorylation)	[C]Energy production and conversion	-	3	1468-1486	N
gi_996703430_ref_NC_029258.1__23308	TGGTGAACCCGACGCGAA	LOC4327001	peroxidase 1-like	GO:0004601(peroxidase activity);GO:0009505(plant-type cell wall);GO:0009664(plant-type cell wall organization)	ko00940(Phenylpropanoid biosynthesis)	[P]Inorganic ion transport and metabolism	PER1	3	199-217	N
gi_996703430_ref_NC_029258.1__23308	TGGTGAACCCGACGCGAA	LOC4327079	-	GO:0003674(molecular_function);GO:0005739(mitochondrion);GO:0008150(biological_process)	-	[S]Function unknown	-	3.5	1924-1942	N
gi_996703430_ref_NC_029258.1__23308	TGGTGAACCCGACGCGAA	LOC4328364	-	GO:0005524(ATP binding);GO:0009103(lipopolysaccharide biosynthetic process);GO:0019146(arabinose-5-phosphate isomerase activity);GO:0030246(carbohydrate binding)	-	[S]Function unknown ;[M]Cell wall/membrane/envelope biogenesis	SETH3	4	433-449	N
gi_996703430_ref_NC_029258.1__23308	TGGTGAACCCGACGCGAA	LOC4329741	-	GO:0005351(sugar:proton symporter activity);GO:0005355(glucose transmembrane transporter activity);GO:0005887(integral component of plasma membrane);GO:0035428(hexose transmembrane transport);GO:0046323(glucose import)	-	[G]Carbohydrate transport and metabolism	STP5	3	799-817	N
gi_996703430_ref_NC_029258.1__23308	TGGTGAACCCGACGCGAA	LOC4329907	hypothetical protein	GO:0004674(protein serine/threonine kinase activity);GO:0005634(nucleus);GO:0005737(cytoplasm);GO:0005886(plasma membrane);GO:0035556(intracellular signal transduction)	ko00010(Glycolysis / Gluconeogenesis);ko00562(Inositol phosphate metabolism)	[T]Signal transduction mechanisms	OXI1	4	1556-1574	N
gi_996703430_ref_NC_029258.1__23308	TGGTGAACCCGACGCGAA	LOC4331249	-	GO:0003674(molecular_function);GO:0008150(biological_process);GO:0009507(chloroplast)	-	[S]Function unknown	-	4	376-392	N
gi_996703430_ref_NC_029258.1__23308	TGGTGAACCCGACGCGAA	LOC4332894	-	GO:0005634(nucleus);GO:0005737(cytoplasm)	-	[S]Function unknown	-	0	481-498	N
gi_996703430_ref_NC_029258.1__23308	TGGTGAACCCGACGCGAA	LOC4333695	-	GO:0003674(molecular_function);GO:0005634(nucleus);GO:0008150(biological_process);GO:0016021(integral component of membrane)	-	[S]Function unknown	-	3	1050-1067	N
gi_996703430_ref_NC_029258.1__23308	TGGTGAACCCGACGCGAA	LOC4334619	Similar to Ras-related protein Rab11C.	GO:0003924(GTPase activity);GO:0005525(GTP binding);GO:0005768(endosome);GO:0005794(Golgi apparatus);GO:0005886(plasma membrane);GO:0006886(intracellular protein transport);GO:0006913(nucleocytoplasmic transport);GO:0007264(small GTPase mediated signal transduction);GO:0009504(cell plate);GO:0010008(endosome membrane);GO:0042546(cell wall biogenesis)	ko04144(Endocytosis)	[S]Function unknown	RAB11C	4	323-340	N
gi_996703430_ref_NC_029258.1__23308	TGGTGAACCCGACGCGAA	LOC4336011	-	GO:0005351(sugar:proton symporter activity);GO:0005355(glucose transmembrane transporter activity);GO:0005887(integral component of plasma membrane);GO:0035428(hexose transmembrane transport);GO:0046323(glucose import)	-	[G]Carbohydrate transport and metabolism	STP5	3	527-545	N
gi_996703430_ref_NC_029258.1__23308	TGGTGAACCCGACGCGAA	LOC4336012	-	GO:0005351(sugar:proton symporter activity);GO:0005355(glucose transmembrane transporter activity);GO:0005887(integral component of plasma membrane);GO:0035428(hexose transmembrane transport);GO:0046323(glucose import)	-	[G]Carbohydrate transport and metabolism	STP5	3	644-662	N
gi_996703430_ref_NC_029258.1__23308	TGGTGAACCCGACGCGAA	LOC4336013	-	GO:0005351(sugar:proton symporter activity);GO:0005355(glucose transmembrane transporter activity);GO:0005887(integral component of plasma membrane);GO:0035428(hexose transmembrane transport);GO:0046323(glucose import)	-	[G]Carbohydrate transport and metabolism	STP5	4	724-742	N
gi_996703430_ref_NC_029258.1__23308	TGGTGAACCCGACGCGAA	LOC4336231	hypothetical protein	GO:0004674(protein serine/threonine kinase activity);GO:0005634(nucleus);GO:0005737(cytoplasm);GO:0005886(plasma membrane);GO:0035556(intracellular signal transduction)	ko00010(Glycolysis / Gluconeogenesis);ko00562(Inositol phosphate metabolism)	[T]Signal transduction mechanisms	OXI1	4	494-512	N
gi_996703430_ref_NC_029258.1__23308	TGGTGAACCCGACGCGAA	LOC4336260	-	GO:0000989(transcription factor activity, transcription factor binding);GO:0005634(nucleus);GO:0006355(regulation of transcription, DNA-templated);GO:0009640(photomorphogenesis)	-	[S]Function unknown	BBX24	4	488-505	N
gi_996703430_ref_NC_029258.1__23308	TGGTGAACCCGACGCGAA	LOC4336727	peptidase	GO:0004252(serine-type endopeptidase activity);GO:0005618(cell wall)	ko04144(Endocytosis)	[O]Posttranslational modification, protein turnover, chaperones	SBT1.3	3	2639-2656	N
gi_996703430_ref_NC_029258.1__23308	TGGTGAACCCGACGCGAA	LOC4337251	uncharacterized LOC101254423	GO:0004674(protein serine/threonine kinase activity);GO:0005886(plasma membrane);GO:0006468(protein phosphorylation)	ko00260(Glycine, serine and threonine metabolism);ko00350(Tyrosine metabolism);ko00360(Phenylalanine metabolism);ko00410(beta-Alanine metabolism);ko00950(Isoquinoline alkaloid biosynthesis);ko00960(Tropane, piperidine and pyridine alkaloid biosynthesis)	[T]Signal transduction mechanisms	PK1	3.5	205-223	N
gi_996703430_ref_NC_029258.1__23308	TGGTGAACCCGACGCGAA	LOC4339895	cellulose synthase-like protein D5	GO:0000271(polysaccharide biosynthetic process);GO:0005768(endosome);GO:0005794(Golgi apparatus);GO:0005802(trans-Golgi network);GO:0005886(plasma membrane);GO:0009409(response to cold);GO:0009832(plant-type cell wall biogenesis);GO:0016757(transferase activity, transferring glycosyl groups);GO:0016759(cellulose synthase activity);GO:0016760(cellulose synthase (UDP-forming) activity);GO:0030173(i…	ko00500(Starch and sucrose metabolism);ko00520(Amino sugar and nucleotide sugar metabolism)	[M]Cell wall/membrane/envelope biogenesis	CSLD2	4	0-0	N
gi_996703430_ref_NC_029258.1__23308	TGGTGAACCCGACGCGAA	LOC4339895	cellulose synthase-like protein D5	GO:0000271(polysaccharide biosynthetic process);GO:0005768(endosome);GO:0005794(Golgi apparatus);GO:0005802(trans-Golgi network);GO:0005886(plasma membrane);GO:0009409(response to cold);GO:0009832(plant-type cell wall biogenesis);GO:0016757(transferase activity, transferring glycosyl groups);GO:0016759(cellulose synthase activity);GO:0016760(cellulose synthase (UDP-forming) activity);GO:0030173(i…	ko00500(Starch and sucrose metabolism);ko00520(Amino sugar and nucleotide sugar metabolism)	[M]Cell wall/membrane/envelope biogenesis	CSLD2	4	3599-3617	N
gi_996703430_ref_NC_029258.1__23308	TGGTGAACCCGACGCGAA	LOC4340701	-	GO:0005215(transporter activity);GO:0005886(plasma membrane);GO:0006810(transport);GO:0006857(oligopeptide transport);GO:0016020(membrane);GO:0016021(integral component of membrane);GO:0042128(nitrate assimilation)	-	[E]Amino acid transport and metabolism	NPF3.1	4	1413-1430	N
gi_996703430_ref_NC_029258.1__23308	TGGTGAACCCGACGCGAA	LOC4341516	Os01g0711400	GO:0004375(glycine dehydrogenase (decarboxylating) activity);GO:0005739(mitochondrion);GO:0005829(cytosol);GO:0005960(glycine cleavage complex);GO:0016594(glycine binding);GO:0019464(glycine decarboxylation via glycine cleavage system)	ko01200(Carbon metabolism);ko00630(Glyoxylate and dicarboxylate metabolism);ko00260(Glycine, serine and threonine metabolism)	[E]Amino acid transport and metabolism	GDCSP	3.5	489-507	N
gi_996703430_ref_NC_029258.1__23308	TGGTGAACCCGACGCGAA	LOC4341568	chitin elicitor receptor kinase 1-like	GO:0004672(protein kinase activity);GO:0005515(protein binding);GO:0005524(ATP binding);GO:0005576(extracellular region);GO:0005886(plasma membrane);GO:0006468(protein phosphorylation);GO:0008061(chitin binding);GO:0016021(integral component of membrane);GO:0016301(kinase activity);GO:0042803(protein homodimerization activity);GO:0045087(innate immune response);GO:0071323(cellular response to chi…	ko04626(Plant-pathogen interaction)	[T]Signal transduction mechanisms	LYK5	4	1144-1161	N
gi_996703430_ref_NC_029258.1__23308	TGGTGAACCCGACGCGAA	LOC4343258	hypothetical protein	GO:0009813(flavonoid biosynthetic process);GO:0043231(intracellular membrane-bounded organelle);GO:0052696(flavonoid glucuronidation);GO:0080043(quercetin 3-O-glucosyltransferase activity);GO:0080044(quercetin 7-O-glucosyltransferase activity)	ko00460(Cyanoamino acid metabolism)	[S]Function unknown	UGT709C2	4	1819-1836	N
gi_996703430_ref_NC_029258.1__23308	TGGTGAACCCGACGCGAA	LOC4344921	uncharacterized LOC100279982	GO:0005515(protein binding);GO:0005737(cytoplasm);GO:0005829(cytosol);GO:0009809(lignin biosynthetic process);GO:0009963(positive regulation of flavonoid biosynthetic process);GO:0010252(auxin homeostasis);GO:0016020(membrane);GO:0016740(transferase activity);GO:0047172(shikimate O-hydroxycinnamoyltransferase activity);GO:0047205(quinate O-hydroxycinnamoyltransferase activity)	ko00940(Phenylpropanoid biosynthesis);ko00945(Stilbenoid, diarylheptanoid and gingerol biosynthesis);ko00941(Flavonoid biosynthesis)	-	HCT4	4	1015-1032	N
gi_996703430_ref_NC_029258.1__23308	TGGTGAACCCGACGCGAA	LOC4346296	-	GO:0009507(chloroplast)	-	[S]Function unknown	-	4	623-640	N
gi_996703430_ref_NC_029258.1__23308	TGGTGAACCCGACGCGAA	LOC4346344	ABC transporter B family member 1-like	GO:0016021(integral component of membrane);GO:0042626(ATPase activity, coupled to transmembrane movement of substances);GO:0055085(transmembrane transport)	ko02010(ABC transporters)	[V]Defense mechanisms	ABCB1	3.5	1004-1022	N
gi_996703430_ref_NC_029258.1__23308	TGGTGAACCCGACGCGAA	LOC4346446	-	-	-	[S]Function unknown	-	4	669-686	N
gi_996703430_ref_NC_029258.1__23308	TGGTGAACCCGACGCGAA	LOC4346913	-	GO:0000723(telomere maintenance);GO:0000781(chromosome, telomeric region);GO:0003674(molecular_function);GO:0005634(nucleus)	-	[S]Function unknown	CTC1	3.5	708-724	N
gi_996703430_ref_NC_029258.1__23308	TGGTGAACCCGACGCGAA	LOC4347519	-	GO:0003674(molecular_function);GO:0005739(mitochondrion);GO:0008150(biological_process);GO:0016021(integral component of membrane)	-	[S]Function unknown	-	4	534-551	N
gi_996703430_ref_NC_029258.1__23308	TGGTGAACCCGACGCGAA	LOC4347747	Anthranilate N-benzoyltransferase protein	GO:0047634(agmatine N4-coumaroyltransferase activity)	ko00940(Phenylpropanoid biosynthesis);ko00945(Stilbenoid, diarylheptanoid and gingerol biosynthesis);ko00941(Flavonoid biosynthesis)	[S]Function unknown	PHT3	3	589-607	N
gi_996703430_ref_NC_029258.1__23308	TGGTGAACCCGACGCGAA	LOC4348098	-	GO:0004842(ubiquitin-protein transferase activity);GO:0019005(SCF ubiquitin ligase complex);GO:0031146(SCF-dependent proteasomal ubiquitin-dependent protein catabolic process)	-	[S]Function unknown	-	4	0-0	N
gi_996703430_ref_NC_029258.1__23308	TGGTGAACCCGACGCGAA	LOC4348098	-	GO:0004842(ubiquitin-protein transferase activity);GO:0019005(SCF ubiquitin ligase complex);GO:0031146(SCF-dependent proteasomal ubiquitin-dependent protein catabolic process)	-	[S]Function unknown	-	4	578-596	N
gi_996703430_ref_NC_029258.1__23308	TGGTGAACCCGACGCGAA	LOC4348797	midasin-like	GO:0000027(ribosomal large subunit assembly);GO:0005524(ATP binding);GO:0005730(nucleolus);GO:0005737(cytoplasm);GO:0016020(membrane);GO:0016887(ATPase activity);GO:0045111(intermediate filament cytoskeleton)	ko03008(Ribosome biogenesis in eukaryotes)	[S]Function unknown	MDN1	3.5	0-0	N
gi_996703430_ref_NC_029258.1__23308	TGGTGAACCCGACGCGAA	LOC4348797	midasin-like	GO:0000027(ribosomal large subunit assembly);GO:0005524(ATP binding);GO:0005730(nucleolus);GO:0005737(cytoplasm);GO:0016020(membrane);GO:0016887(ATPase activity);GO:0045111(intermediate filament cytoskeleton)	ko03008(Ribosome biogenesis in eukaryotes)	[S]Function unknown	MDN1	3.5	14005-14022	N
gi_996703430_ref_NC_029258.1__23308	TGGTGAACCCGACGCGAA	LOC4350434	BRASSINOSTEROID INSENSITIVE 1-associated receptor kinase 1-like	GO:0004672(protein kinase activity);GO:0004674(protein serine/threonine kinase activity);GO:0005524(ATP binding);GO:0005886(plasma membrane);GO:0006468(protein phosphorylation);GO:0009611(response to wounding);GO:0009617(response to bacterium);GO:0071395(cellular response to jasmonic acid stimulus);GO:0071446(cellular response to salicylic acid stimulus)	ko04075(Plant hormone signal transduction);ko04626(Plant-pathogen interaction)	[T]Signal transduction mechanisms	LECRKS2	4	2135-2152	N
gi_996703430_ref_NC_029258.1__23308	TGGTGAACCCGACGCGAA	LOC4350665	probable Xaa-Pro aminopeptidase P	GO:0004177(aminopeptidase activity);GO:0005829(cytosol);GO:0005886(plasma membrane);GO:0009926(auxin polar transport);GO:0010013(N-1-naphthylphthalamic acid binding);GO:0046872(metal ion binding)	ko04144(Endocytosis)	[E]Amino acid transport and metabolism	ampp	4	351-369	N
gi_996703430_ref_NC_029258.1__23308	TGGTGAACCCGACGCGAA	LOC4352634	hypothetical protein	GO:0005887(integral component of plasma membrane);GO:0015179(L-amino acid transmembrane transporter activity);GO:0015203(polyamine transmembrane transporter activity);GO:0015297(antiporter activity)	ko03015(mRNA surveillance pathway)	[E]Amino acid transport and metabolism	At3g19553	4	436-453	N
gi_996703430_ref_NC_029258.1__23308	TGGTGAACCCGACGCGAA	LOC9266494	-	GO:0004652(polynucleotide adenylyltransferase activity);GO:0005634(nucleus);GO:0006378(mRNA polyadenylation)	-	-	-	3.5	1365-1382	N
gi_996703430_ref_NC_029258.1__23308	TGGTGAACCCGACGCGAA	LOC9267047	Flavin monooxygenase-like enzyme , Auxin biosynthesis	GO:0004497(monooxygenase activity);GO:0055114(oxidation-reduction process)	ko00380(Tryptophan metabolism)	[P]Inorganic ion transport and metabolism	YUC6	3	2071-2087	N
gi_996703430_ref_NC_029258.1__24532	ACTAGGTTTGTTTATTTTGGGACA	LOC4324137	peptidase	GO:0004252(serine-type endopeptidase activity);GO:0005618(cell wall)	ko04144(Endocytosis)	[O]Posttranslational modification, protein turnover, chaperones	SBT3.10	4	2552-2575	N
gi_996703430_ref_NC_029258.1__24532	ACTAGGTTTGTTTATTTTGGGACA	LOC4329455	U4/U6.U5 tri-snRNP-associated protein 1-like	GO:0000387(spliceosomal snRNP assembly);GO:0000481(maturation of 5S rRNA);GO:0045292(mRNA cis splicing, via spliceosome);GO:0046540(U4/U6 x U5 tri-snRNP complex)	ko03040(Spliceosome)	[S]Function unknown	DOT2	3	0-0	N
gi_996703431_ref_NC_029257.1__15219	TCTTTAGTCCCGGTTGGTAACACC	LOC107276656	serine/threonine-protein kinase PBS1-like	GO:0004672(protein kinase activity);GO:0005524(ATP binding);GO:0005886(plasma membrane);GO:0006468(protein phosphorylation);GO:0009506(plasmodesma);GO:0016301(kinase activity)	ko04626(Plant-pathogen interaction)	[T]Signal transduction mechanisms	At3g15890	4	0-0	N
gi_996703431_ref_NC_029257.1__15219	TCTTTAGTCCCGGTTGGTAACACC	LOC107276656	serine/threonine-protein kinase PBS1-like	GO:0004672(protein kinase activity);GO:0005524(ATP binding);GO:0005886(plasma membrane);GO:0006468(protein phosphorylation);GO:0009506(plasmodesma);GO:0016301(kinase activity)	ko04626(Plant-pathogen interaction)	[T]Signal transduction mechanisms	At3g15890	4	1599-1622	N
gi_996703431_ref_NC_029257.1__15219	TCTTTAGTCCCGGTTGGTAACACC	LOC107276773	Ubiquitin supergroup domain containing protein.	GO:0005634(nucleus);GO:0016925(protein sumoylation);GO:0031386(protein tag)	ko03013(RNA transport)	[O]Posttranslational modification, protein turnover, chaperones	SUMO2	4	983-1006	N
gi_996703431_ref_NC_029257.1__15219	TCTTTAGTCCCGGTTGGTAACACC	LOC107278346	-	-	-	-	-	1	959-982	N
gi_996703431_ref_NC_029257.1__15219	TCTTTAGTCCCGGTTGGTAACACC	LOC107278355	Pentatricopeptide repeat superfamily protein isoform 1	GO:0005739(mitochondrion);GO:0008150(biological_process)	ko01212(Fatty acid metabolism);ko00062(Fatty acid elongation)	[S]Function unknown	PCMP-E99	3	0-0	N
gi_996703431_ref_NC_029257.1__15219	TCTTTAGTCCCGGTTGGTAACACC	LOC107278355	Pentatricopeptide repeat superfamily protein isoform 1	GO:0005739(mitochondrion);GO:0008150(biological_process)	ko01212(Fatty acid metabolism);ko00062(Fatty acid elongation)	[S]Function unknown	PCMP-E99	3	4878-4901	N
gi_996703431_ref_NC_029257.1__15219	TCTTTAGTCCCGGTTGGTAACACC	LOC112936852	-	-	-	-	-	2.5	1347-1369	N
gi_996703431_ref_NC_029257.1__15219	TCTTTAGTCCCGGTTGGTAACACC	LOC4329786	protein PHYLLO	GO:0005739(mitochondrion);GO:0009063(cellular amino acid catabolic process);GO:0009234(menaquinone biosynthetic process);GO:0016021(integral component of membrane);GO:0030976(thiamine pyrophosphate binding);GO:0031969(chloroplast membrane);GO:0042372(phylloquinone biosynthetic process);GO:0042550(photosystem I stabilization);GO:0046872(metal ion binding);GO:0070204(2-succinyl-5-enolpyruvyl-6-hydr…	ko00130(Ubiquinone and other terpenoid-quinone biosynthesis)	[S]Function unknown ;[H]Coenzyme transport and metabolism	PHYLLO	2.5	0-0	N
gi_996703431_ref_NC_029257.1__15219	TCTTTAGTCCCGGTTGGTAACACC	LOC4335182	-	-	-	[S]Function unknown	-	4	1768-1791	N
gi_996703431_ref_NC_029257.1__15219	TCTTTAGTCCCGGTTGGTAACACC	LOC4335495	-	-	-	-	-	3.5	1036-1058	N
gi_996703431_ref_NC_029257.1__16028	CCGGCGGGGGCCTCGGGA	LOC107275538	-	GO:0003735(structural constituent of ribosome);GO:0006412(translation);GO:0022627(cytosolic small ribosomal subunit)	-	[K]Transcription	-	4	89-106	N
gi_996703431_ref_NC_029257.1__16028	CCGGCGGGGGCCTCGGGA	LOC107275541	mitogen-activated protein kinase kinase 9-like	GO:0004702(receptor signaling protein serine/threonine kinase activity);GO:0005737(cytoplasm)	ko04626(Plant-pathogen interaction)	[T]Signal transduction mechanisms	ULK2	4	36-53	N
gi_996703431_ref_NC_029257.1__16028	CCGGCGGGGGCCTCGGGA	LOC107275612	-	GO:0005829(cytosol);GO:0008202(steroid metabolic process);GO:0009611(response to wounding);GO:0010051(xylem and phloem pattern formation);GO:0035671(enone reductase activity);GO:0047787(delta4-3-oxosteroid 5beta-reductase activity);GO:0055114(oxidation-reduction process)	-	[S]Function unknown	-	4	380-396	N
gi_996703431_ref_NC_029257.1__16028	CCGGCGGGGGCCTCGGGA	LOC107275778	3'-N-debenzoyl-2'-deoxytaxol N-benzoyltransferase-like	GO:0005737(cytoplasm);GO:0016740(transferase activity);GO:0016747(transferase activity, transferring acyl groups other than amino-acyl groups)	ko00073(Cutin, suberine and wax biosynthesis)	-	AT15	2	983-1000	N
gi_996703431_ref_NC_029257.1__16028	CCGGCGGGGGCCTCGGGA	LOC107275833	-	GO:0005634(nucleus);GO:0005737(cytoplasm);GO:0009651(response to salt stress)	-	[K]Transcription	-	3	627-644	N
gi_996703431_ref_NC_029257.1__16028	CCGGCGGGGGCCTCGGGA	LOC107276009	-	-	-	[S]Function unknown	-	4	0-0	N
gi_996703431_ref_NC_029257.1__16028	CCGGCGGGGGCCTCGGGA	LOC107276009	-	-	-	[S]Function unknown	-	4	77-94	N
gi_996703431_ref_NC_029257.1__16028	CCGGCGGGGGCCTCGGGA	LOC107276165	-	-	-	-	-	4	527-544	N
gi_996703431_ref_NC_029257.1__16028	CCGGCGGGGGCCTCGGGA	LOC107276232	hypothetical protein	GO:0003677(DNA binding);GO:0005515(protein binding);GO:0005634(nucleus);GO:0006275(regulation of DNA replication);GO:0006355(regulation of transcription, DNA-templated);GO:0008270(zinc ion binding);GO:0009901(anther dehiscence);GO:0046976(histone methyltransferase activity (H3-K27 specific));GO:0051726(regulation of cell cycle);GO:0070734(histone H3-K27 methylation)	ko00310(Lysine degradation)	[S]Function unknown	ATXR6	4	283-301	N
gi_996703431_ref_NC_029257.1__16028	CCGGCGGGGGCCTCGGGA	LOC107276307	crocetin glucosyltransferase	GO:0009813(flavonoid biosynthetic process);GO:0043231(intracellular membrane-bounded organelle);GO:0052696(flavonoid glucuronidation);GO:0080043(quercetin 3-O-glucosyltransferase activity);GO:0080044(quercetin 7-O-glucosyltransferase activity)	ko00942(Anthocyanin biosynthesis)	[S]Function unknown	UGT75L6	3	772-789	N
gi_996703431_ref_NC_029257.1__16028	CCGGCGGGGGCCTCGGGA	LOC107276353	Similar to bifunctional protein tilS/hprT.	GO:0005829(cytosol)	ko00230(Purine metabolism)	[F]Nucleotide transport and metabolism	tilS/hprT	4	171-189	N
gi_996703431_ref_NC_029257.1__16028	CCGGCGGGGGCCTCGGGA	LOC107276498	disease resistance protein RPM1-like	GO:0009699(phenylpropanoid biosynthetic process);GO:0042349(guiding stereospecific synthesis activity)	ko04626(Plant-pathogen interaction)	[S]Function unknown	-	4	0-0	N
gi_996703431_ref_NC_029257.1__16028	CCGGCGGGGGCCTCGGGA	LOC107276498	disease resistance protein RPM1-like	GO:0009699(phenylpropanoid biosynthetic process);GO:0042349(guiding stereospecific synthesis activity)	ko04626(Plant-pathogen interaction)	[S]Function unknown	-	4	325-343	N
gi_996703431_ref_NC_029257.1__16028	CCGGCGGGGGCCTCGGGA	LOC107276533	(Z)-3-hexen-1-ol acetyltransferase-like	GO:0005737(cytoplasm);GO:0016747(transferase activity, transferring acyl groups other than amino-acyl groups)	ko00592(alpha-Linolenic acid metabolism)	-	AT1	4	1054-1072	N
gi_996703431_ref_NC_029257.1__16028	CCGGCGGGGGCCTCGGGA	LOC107276849	hypothetical protein	GO:0004674(protein serine/threonine kinase activity);GO:0005886(plasma membrane);GO:0006468(protein phosphorylation);GO:0006952(defense response);GO:0009506(plasmodesma)	ko00520(Amino sugar and nucleotide sugar metabolism)	[T]Signal transduction mechanisms	CRK15	3	387-405	N
gi_996703431_ref_NC_029257.1__16028	CCGGCGGGGGCCTCGGGA	LOC107276891	-	GO:0034605(cellular response to heat)	-	[O]Posttranslational modification, protein turnover, chaperones	CLPB1	4	4841-4859	N
gi_996703431_ref_NC_029257.1__16028	CCGGCGGGGGCCTCGGGA	LOC107276905	-	GO:0005215(transporter activity);GO:0005886(plasma membrane);GO:0006810(transport);GO:0006857(oligopeptide transport);GO:0016020(membrane);GO:0016021(integral component of membrane);GO:0042128(nitrate assimilation)	-	[E]Amino acid transport and metabolism	NPF3.1	3.5	0-0	N
gi_996703431_ref_NC_029257.1__16028	CCGGCGGGGGCCTCGGGA	LOC107276905	-	GO:0005215(transporter activity);GO:0005886(plasma membrane);GO:0006810(transport);GO:0006857(oligopeptide transport);GO:0016020(membrane);GO:0016021(integral component of membrane);GO:0042128(nitrate assimilation)	-	[E]Amino acid transport and metabolism	NPF3.1	3.5	1282-1300	N
gi_996703431_ref_NC_029257.1__16028	CCGGCGGGGGCCTCGGGA	LOC107276912	-	-	-	[S]Function unknown	-	4	854-870	N
gi_996703431_ref_NC_029257.1__16028	CCGGCGGGGGCCTCGGGA	LOC107277090	uncharacterized LOC101785289	GO:0005886(plasma membrane);GO:0043161(proteasome-mediated ubiquitin-dependent protein catabolic process);GO:0048577(negative regulation of short-day photoperiodism, flowering);GO:0061630(ubiquitin protein ligase activity)	ko00053(Ascorbate and aldarate metabolism)	[O]Posttranslational modification, protein turnover, chaperones	ATL20	3.5	956-973	N
gi_996703431_ref_NC_029257.1__16028	CCGGCGGGGGCCTCGGGA	LOC107277161	-	GO:0003674(molecular_function);GO:0005634(nucleus);GO:0008150(biological_process)	-	[S]Function unknown	DRIP2	4	661-678	N
gi_996703431_ref_NC_029257.1__16028	CCGGCGGGGGCCTCGGGA	LOC107277251	-	GO:0004842(ubiquitin-protein transferase activity);GO:0019005(SCF ubiquitin ligase complex);GO:0031146(SCF-dependent proteasomal ubiquitin-dependent protein catabolic process)	-	[S]Function unknown	At3g07870	4	1252-1269	N
gi_996703431_ref_NC_029257.1__16028	CCGGCGGGGGCCTCGGGA	LOC107277866	disease resistance protein RPM1-like	GO:0005515(protein binding);GO:0042802(identical protein binding)	ko04626(Plant-pathogen interaction)	[S]Function unknown	RPP13L3	4	338-356	N
gi_996703431_ref_NC_029257.1__16028	CCGGCGGGGGCCTCGGGA	LOC107277991	Similar to A/G-specific adenine DNA glycosylase.	GO:0000226(microtubule cytoskeleton organization);GO:0000776(kinetochore);GO:0000930(gamma-tubulin complex);GO:0005515(protein binding);GO:0005635(nuclear envelope);GO:0005640(nuclear outer membrane);GO:0005739(mitochondrion);GO:0005828(kinetochore microtubule);GO:0007052(mitotic spindle organization);GO:0008274(gamma-tubulin ring complex);GO:0009524(phragmoplast);GO:0009574(preprophase band);GO:…	ko03410(Base excision repair)	[O]Posttranslational modification, protein turnover, chaperones	GIP1	3	425-442	N
gi_996703431_ref_NC_029257.1__16028	CCGGCGGGGGCCTCGGGA	LOC107278115	hypothetical protein	GO:0006952(defense response)	ko04626(Plant-pathogen interaction)	[S]Function unknown	-	4	256-274	N
gi_996703431_ref_NC_029257.1__16028	CCGGCGGGGGCCTCGGGA	LOC107278274	-	GO:0005887(integral component of plasma membrane);GO:0008519(ammonium transmembrane transporter activity);GO:0015695(organic cation transport);GO:0019740(nitrogen utilization);GO:0072488(ammonium transmembrane transport)	-	[P]Inorganic ion transport and metabolism	AMT3-1	4	862-880	N
gi_996703431_ref_NC_029257.1__16028	CCGGCGGGGGCCTCGGGA	LOC107278348	-	-	-	-	-	4	1259-1275	N
gi_996703431_ref_NC_029257.1__16028	CCGGCGGGGGCCTCGGGA	LOC107278494	-	GO:0004867(serine-type endopeptidase inhibitor activity);GO:0005615(extracellular space)	-	[O]Posttranslational modification, protein turnover, chaperones	Os04g0533700	4	770-786	N
gi_996703431_ref_NC_029257.1__16028	CCGGCGGGGGCCTCGGGA	LOC107279151	-	-	-	-	-	4	568-586	N
gi_996703431_ref_NC_029257.1__16028	CCGGCGGGGGCCTCGGGA	LOC107279652	-	-	-	-	-	4	437-454	N
gi_996703431_ref_NC_029257.1__16028	CCGGCGGGGGCCTCGGGA	LOC107280590	-	-	-	-	-	1	432-449	N
gi_996703431_ref_NC_029257.1__16028	CCGGCGGGGGCCTCGGGA	LOC107280706	-	-	-	-	-	4	0-0	N
gi_996703431_ref_NC_029257.1__16028	CCGGCGGGGGCCTCGGGA	LOC107280706	-	-	-	-	-	4	1158-1175	N
gi_996703431_ref_NC_029257.1__16028	CCGGCGGGGGCCTCGGGA	LOC112936700	-	GO:0004842(ubiquitin-protein transferase activity);GO:0019005(SCF ubiquitin ligase complex);GO:0031146(SCF-dependent proteasomal ubiquitin-dependent protein catabolic process)	-	[S]Function unknown	-	4	333-350	N
gi_996703431_ref_NC_029257.1__16028	CCGGCGGGGGCCTCGGGA	LOC112937364	-	GO:0005515(protein binding);GO:0005634(nucleus);GO:0009908(flower development);GO:0030154(cell differentiation)	-	-	FRL1	4	499-516	N
gi_996703431_ref_NC_029257.1__16028	CCGGCGGGGGCCTCGGGA	LOC112937862	-	GO:0005515(protein binding);GO:0005634(nucleus);GO:0009908(flower development);GO:0030154(cell differentiation)	-	-	FRL1	4	473-490	N
gi_996703431_ref_NC_029257.1__16028	CCGGCGGGGGCCTCGGGA	LOC112938365	-	GO:0004857(enzyme inhibitor activity)	-	[S]Function unknown	-	4	460-477	N
gi_996703431_ref_NC_029257.1__16028	CCGGCGGGGGCCTCGGGA	LOC112939604	-	GO:0007165(signal transduction);GO:0016020(membrane)	-	[S]Function unknown	ACD6	4	435-453	N
gi_996703431_ref_NC_029257.1__16028	CCGGCGGGGGCCTCGGGA	LOC112939637	auxin response factor 3	-	ko04075(Plant hormone signal transduction)	-	ARF20	4	1151-1168	N
gi_996703431_ref_NC_029257.1__16028	CCGGCGGGGGCCTCGGGA	LOC4323880	crocetin glucosyltransferase	GO:0009813(flavonoid biosynthetic process);GO:0043231(intracellular membrane-bounded organelle);GO:0052696(flavonoid glucuronidation);GO:0080043(quercetin 3-O-glucosyltransferase activity);GO:0080044(quercetin 7-O-glucosyltransferase activity)	ko00942(Anthocyanin biosynthesis)	[S]Function unknown	UGT75L6	3	619-636	N
gi_996703431_ref_NC_029257.1__16028	CCGGCGGGGGCCTCGGGA	LOC4323935	Similar to splicing factor 45.	GO:0000166(nucleotide binding);GO:0003723(RNA binding);GO:0005634(nucleus);GO:0005737(cytoplasm);GO:0006281(DNA repair);GO:0006397(mRNA processing);GO:0008380(RNA splicing);GO:0009507(chloroplast);GO:0043484(regulation of RNA splicing)	ko03040(Spliceosome)	[S]Function unknown	DRT111	3	406-423	N
gi_996703431_ref_NC_029257.1__16028	CCGGCGGGGGCCTCGGGA	LOC4324491	2-hydroxyacyl-CoA lyase	GO:0000287(magnesium ion binding);GO:0004737(pyruvate decarboxylase activity);GO:0005829(cytosol);GO:0009507(chloroplast);GO:0016831(carboxy-lyase activity);GO:0030976(thiamine pyrophosphate binding)	ko04146(Peroxisome)	[E]Amino acid transport and metabolism	Os01g0505400	3.5	650-666	N
gi_996703431_ref_NC_029257.1__16028	CCGGCGGGGGCCTCGGGA	LOC4324810	-	GO:0005737(cytoplasm);GO:0005980(glycogen catabolic process);GO:0008184(glycogen phosphorylase activity);GO:0030170(pyridoxal phosphate binding)	-	[G]Carbohydrate transport and metabolism	-	3.5	505-522	N
gi_996703431_ref_NC_029257.1__16028	CCGGCGGGGGCCTCGGGA	LOC4324891	hypothetical protein	GO:0004176(ATP-dependent peptidase activity);GO:0005524(ATP binding);GO:0005759(mitochondrial matrix);GO:0006508(proteolysis);GO:0030163(protein catabolic process)	ko03008(Ribosome biogenesis in eukaryotes)	[O]Posttranslational modification, protein turnover, chaperones	CLPX3	2	0-0	N
gi_996703431_ref_NC_029257.1__16028	CCGGCGGGGGCCTCGGGA	LOC4325180	-	GO:0005199(structural constituent of cell wall);GO:0005576(extracellular region);GO:0005618(cell wall);GO:0006949(syncytium formation);GO:0009505(plant-type cell wall);GO:0009664(plant-type cell wall organization);GO:0009826(unidimensional cell growth);GO:0009828(plant-type cell wall loosening);GO:0009831(plant-type cell wall modification involved in multidimensional cell growth);GO:0016020(membr…	-	[G]Carbohydrate transport and metabolism	EXPA11	4	474-492	N
gi_996703431_ref_NC_029257.1__16028	CCGGCGGGGGCCTCGGGA	LOC4325200	galactinol--sucrose galactosyltransferase-like	GO:0047274(galactinol-sucrose galactosyltransferase activity)	ko00052(Galactose metabolism)	[S]Function unknown	RFS	4	1416-1433	N
gi_996703431_ref_NC_029257.1__16028	CCGGCGGGGGCCTCGGGA	LOC4325371	phospholipase A(1) DAD1	GO:0008970(phosphatidylcholine 1-acylhydrolase activity)	ko00564(Glycerophospholipid metabolism);ko00592(alpha-Linolenic acid metabolism)	[S]Function unknown	Os01g0651800	4	527-544	N
gi_996703431_ref_NC_029257.1__16028	CCGGCGGGGGCCTCGGGA	LOC4325654	3'-N-debenzoyl-2'-deoxytaxol N-benzoyltransferase-like	GO:0005737(cytoplasm);GO:0016740(transferase activity);GO:0016747(transferase activity, transferring acyl groups other than amino-acyl groups)	ko00073(Cutin, suberine and wax biosynthesis)	[S]Function unknown	AT9	4	608-626	N
gi_996703431_ref_NC_029257.1__16028	CCGGCGGGGGCCTCGGGA	LOC4325892	Os01g0231700	GO:0002181(cytoplasmic translation);GO:0003735(structural constituent of ribosome);GO:0022625(cytosolic large ribosomal subunit);GO:0030687(preribosome, large subunit precursor);GO:0070180(large ribosomal subunit rRNA binding)	ko03010(Ribosome)	[J]Translation, ribosomal structure and biogenesis	RPP3A	3.5	158-175	N
gi_996703431_ref_NC_029257.1__16028	CCGGCGGGGGCCTCGGGA	LOC4326095	Protein synthesis factor, GTP-binding domain containing protein.	GO:0003924(GTPase activity);GO:0005622(intracellular);GO:0006412(translation);GO:0032790(ribosome disassembly)	ko03015(mRNA surveillance pathway)	[J]Translation, ribosomal structure and biogenesis	HBS1L	3	0-0	N
gi_996703431_ref_NC_029257.1__16028	CCGGCGGGGGCCTCGGGA	LOC4326147	-	GO:0006890(retrograde vesicle-mediated transport, Golgi to ER)	-	[U]Intracellular trafficking, secretion, and vesicular transport	RER1A	4	427-444	N
gi_996703431_ref_NC_029257.1__16028	CCGGCGGGGGCCTCGGGA	LOC4326166	Os01g0743800	GO:0000160(phosphorelay signal transduction system);GO:0005634(nucleus);GO:0005737(cytoplasm);GO:0009736(cytokinin-activated signaling pathway);GO:0009927(histidine phosphotransfer kinase activity);GO:0016310(phosphorylation);GO:0043424(protein histidine kinase binding)	ko04075(Plant hormone signal transduction)	[T]Signal transduction mechanisms	PHP1	3	0-0	N
gi_996703431_ref_NC_029257.1__16028	CCGGCGGGGGCCTCGGGA	LOC4326729	hypothetical protein	GO:0003677(DNA binding);GO:0003700(transcription factor activity, sequence-specific DNA binding);GO:0005515(protein binding);GO:0005634(nucleus);GO:0005737(cytoplasm);GO:0006351(transcription, DNA-templated);GO:0006355(regulation of transcription, DNA-templated);GO:0009736(cytokinin-activated signaling pathway);GO:0009873(ethylene-activated signaling pathway);GO:0042991(transcription factor impor…	ko00230(Purine metabolism);ko00240(Pyrimidine metabolism);ko03020(RNA polymerase)	[K]Transcription	CRF3	4	1335-1352	N
gi_996703431_ref_NC_029257.1__16028	CCGGCGGGGGCCTCGGGA	LOC4326891	-	GO:0004349(glutamate 5-kinase activity);GO:0005737(cytoplasm);GO:0006561(proline biosynthetic process)	-	[S]Function unknown	-	4	0-0	N
gi_996703431_ref_NC_029257.1__16028	CCGGCGGGGGCCTCGGGA	LOC4326891	-	GO:0004349(glutamate 5-kinase activity);GO:0005737(cytoplasm);GO:0006561(proline biosynthetic process)	-	[S]Function unknown	-	4	42-59	N
gi_996703431_ref_NC_029257.1__16028	CCGGCGGGGGCCTCGGGA	LOC4326969	peroxidase 1-like	GO:0004601(peroxidase activity);GO:0009505(plant-type cell wall);GO:0009664(plant-type cell wall organization)	ko00940(Phenylpropanoid biosynthesis)	[G]Carbohydrate transport and metabolism	PER1	3.5	0-0	N
gi_996703431_ref_NC_029257.1__16028	CCGGCGGGGGCCTCGGGA	LOC4326969	peroxidase 1-like	GO:0004601(peroxidase activity);GO:0009505(plant-type cell wall);GO:0009664(plant-type cell wall organization)	ko00940(Phenylpropanoid biosynthesis)	[G]Carbohydrate transport and metabolism	PER1	3.5	539-557	N
gi_996703431_ref_NC_029257.1__16028	CCGGCGGGGGCCTCGGGA	LOC4326970	Os01g0327400	GO:0004601(peroxidase activity);GO:0009505(plant-type cell wall);GO:0009664(plant-type cell wall organization)	ko00940(Phenylpropanoid biosynthesis)	[G]Carbohydrate transport and metabolism	PER1	3.5	471-488	N
gi_996703431_ref_NC_029257.1__16028	CCGGCGGGGGCCTCGGGA	LOC4327001	peroxidase 1-like	GO:0004601(peroxidase activity);GO:0009505(plant-type cell wall);GO:0009664(plant-type cell wall organization)	ko00940(Phenylpropanoid biosynthesis)	[P]Inorganic ion transport and metabolism	PER1	3	546-562	N
gi_996703431_ref_NC_029257.1__16028	CCGGCGGGGGCCTCGGGA	LOC4327002	Haem peroxidase, plant/fungal/bacterial family protein.	GO:0004601(peroxidase activity);GO:0009505(plant-type cell wall);GO:0009664(plant-type cell wall organization)	ko00940(Phenylpropanoid biosynthesis)	-	PER1	3	488-504	N
gi_996703431_ref_NC_029257.1__16028	CCGGCGGGGGCCTCGGGA	LOC4327046	-	GO:0003700(transcription factor activity, sequence-specific DNA binding);GO:0003950(NAD+ ADP-ribosyltransferase activity);GO:0005634(nucleus);GO:0006355(regulation of transcription, DNA-templated);GO:0046872(metal ion binding)	-	[S]Function unknown	-	3.5	1698-1715	N
gi_996703431_ref_NC_029257.1__16028	CCGGCGGGGGCCTCGGGA	LOC4327404	uncharacterized LOC103649121	GO:0004721(phosphoprotein phosphatase activity)	ko01230(Biosynthesis of amino acids);ko00260(Glycine, serine and threonine metabolism)	[K]Transcription	ctdspl2	4	468-485	N
gi_996703431_ref_NC_029257.1__16028	CCGGCGGGGGCCTCGGGA	LOC4327664	-	-	-	[S]Function unknown	-	3.5	1154-1171	N
gi_996703431_ref_NC_029257.1__16028	CCGGCGGGGGCCTCGGGA	LOC4327679	transcription factor PIF3-like	GO:0005634(nucleus)	ko04075(Plant hormone signal transduction);ko04712(Circadian rhythm - plant)	[S]Function unknown	BHLH87	4	0-0	N
gi_996703431_ref_NC_029257.1__16028	CCGGCGGGGGCCTCGGGA	LOC4327679	transcription factor PIF3-like	GO:0005634(nucleus)	ko04075(Plant hormone signal transduction);ko04712(Circadian rhythm - plant)	[S]Function unknown	BHLH87	4	493-510	N
gi_996703431_ref_NC_029257.1__16028	CCGGCGGGGGCCTCGGGA	LOC4327779	-	GO:0005049(nuclear export signal receptor activity);GO:0005635(nuclear envelope);GO:0005829(cytosol);GO:0006606(protein import into nucleus);GO:0006611(protein export from nucleus)	-	[O]Posttranslational modification, protein turnover, chaperones	CAS	3.5	485-502	N
gi_996703431_ref_NC_029257.1__16028	CCGGCGGGGGCCTCGGGA	LOC4328530	Os02g0570500	GO:0016020(membrane);GO:0016709(oxidoreductase activity, acting on paired donors, with incorporation or reduction of molecular oxygen, NAD(P)H as one donor, and incorporation of one atom of oxygen);GO:0044550(secondary metabolite biosynthetic process)	ko00904(Diterpenoid biosynthesis)	[Q]Secondary metabolites biosynthesis, transport and catabolism	CYP71Z7	4	657-675	N
gi_996703431_ref_NC_029257.1__16028	CCGGCGGGGGCCTCGGGA	LOC4328531	premnaspirodiene oxygenase	GO:0016020(membrane);GO:0016709(oxidoreductase activity, acting on paired donors, with incorporation or reduction of molecular oxygen, NAD(P)H as one donor, and incorporation of one atom of oxygen);GO:0044550(secondary metabolite biosynthetic process)	ko00909(Sesquiterpenoid and triterpenoid biosynthesis)	[Q]Secondary metabolites biosynthesis, transport and catabolism	CYP71D55	4	135-152	N
gi_996703431_ref_NC_029257.1__16028	CCGGCGGGGGCCTCGGGA	LOC4328532	premnaspirodiene oxygenase	GO:0016020(membrane);GO:0016709(oxidoreductase activity, acting on paired donors, with incorporation or reduction of molecular oxygen, NAD(P)H as one donor, and incorporation of one atom of oxygen);GO:0044550(secondary metabolite biosynthetic process)	ko00909(Sesquiterpenoid and triterpenoid biosynthesis)	[Q]Secondary metabolites biosynthesis, transport and catabolism	CYP71D8	4	166-183	N
gi_996703431_ref_NC_029257.1__16028	CCGGCGGGGGCCTCGGGA	LOC4329066	Os02g0293400	GO:0005634(nucleus);GO:0005737(cytoplasm);GO:0006915(apoptotic process);GO:0042787(protein ubiquitination involved in ubiquitin-dependent protein catabolic process);GO:0043161(proteasome-mediated ubiquitin-dependent protein catabolic process);GO:0061630(ubiquitin protein ligase activity)	ko04120(Ubiquitin mediated proteolysis)	[O]Posttranslational modification, protein turnover, chaperones	SINAT3	4	514-531	N
gi_996703431_ref_NC_029257.1__16028	CCGGCGGGGGCCTCGGGA	LOC4329262	-	GO:0003676(nucleic acid binding);GO:0005634(nucleus);GO:0008150(biological_process)	-	[S]Function unknown	-	4	0-0	N
gi_996703431_ref_NC_029257.1__16028	CCGGCGGGGGCCTCGGGA	LOC4329262	-	GO:0003676(nucleic acid binding);GO:0005634(nucleus);GO:0008150(biological_process)	-	[S]Function unknown	-	4	2177-2195	N
gi_996703431_ref_NC_029257.1__16028	CCGGCGGGGGCCTCGGGA	LOC4330144	-	GO:0000989(transcription factor activity, transcription factor binding);GO:0005634(nucleus);GO:0006355(regulation of transcription, DNA-templated);GO:0009640(photomorphogenesis)	-	[S]Function unknown	BBX20	4	742-759	N
gi_996703431_ref_NC_029257.1__16028	CCGGCGGGGGCCTCGGGA	LOC4330371	chromatin remodeling complex / DNA-dep ATPase	GO:0003677(DNA binding);GO:0004386(helicase activity);GO:0005515(protein binding);GO:0005524(ATP binding);GO:0005618(cell wall);GO:0005634(nucleus);GO:0009908(flower development);GO:0009910(negative regulation of flower development);GO:0016514(SWI/SNF complex);GO:0016568(chromatin modification);GO:0030154(cell differentiation);GO:0042742(defense response to bacterium);GO:0046686(response to cadmi…	ko03420(Nucleotide excision repair)	[L]Replication, recombination and repair	PIE1	4	0-0	N
gi_996703431_ref_NC_029257.1__16028	CCGGCGGGGGCCTCGGGA	LOC4330514	-	GO:0003674(molecular_function);GO:0005634(nucleus);GO:0008150(biological_process)	-	[S]Function unknown	TRAPPC11	3	362-380	N
gi_996703431_ref_NC_029257.1__16028	CCGGCGGGGGCCTCGGGA	LOC4330546	-	GO:0003677(DNA binding);GO:0005634(nucleus);GO:0006355(regulation of transcription, DNA-templated);GO:0008270(zinc ion binding)	-	[S]Function unknown	At3g20280	3.5	0-0	N
gi_996703431_ref_NC_029257.1__16028	CCGGCGGGGGCCTCGGGA	LOC4330546	-	GO:0003677(DNA binding);GO:0005634(nucleus);GO:0006355(regulation of transcription, DNA-templated);GO:0008270(zinc ion binding)	-	[S]Function unknown	At3g20280	3.5	164-180	N
gi_996703431_ref_NC_029257.1__16028	CCGGCGGGGGCCTCGGGA	LOC4330801	-	-	-	[S]Function unknown	-	1	580-597	N
gi_996703431_ref_NC_029257.1__16028	CCGGCGGGGGCCTCGGGA	LOC4330996	hypothetical protein	GO:0004185(serine-type carboxypeptidase activity);GO:0005773(vacuole);GO:0009742(brassinosteroid mediated signaling pathway);GO:0051603(proteolysis involved in cellular protein catabolic process)	ko00460(Cyanoamino acid metabolism)	[E]Amino acid transport and metabolism	SCPL24	4	0-0	N
gi_996703431_ref_NC_029257.1__16028	CCGGCGGGGGCCTCGGGA	LOC4331173	-	GO:0003677(DNA binding);GO:0005634(nucleus);GO:0006351(transcription, DNA-templated);GO:0006355(regulation of transcription, DNA-templated);GO:0042742(defense response to bacterium);GO:0045087(innate immune response);GO:0045824(negative regulation of innate immune response);GO:1900425(negative regulation of defense response to bacterium)	-	[S]Function unknown	AHL20	4	499-517	N
gi_996703431_ref_NC_029257.1__16028	CCGGCGGGGGCCTCGGGA	LOC4331514	-	GO:0005515(protein binding);GO:0005622(intracellular);GO:0005623(cell);GO:0005786(signal recognition particle, endoplasmic reticulum targeting);GO:0009507(chloroplast);GO:0009535(chloroplast thylakoid membrane);GO:0009570(chloroplast stroma);GO:0009644(response to high light intensity);GO:0009941(chloroplast envelope);GO:0042802(identical protein binding);GO:0045038(protein import into chloroplas…	-	[S]Function unknown	Os03g0131900	4	740-757	N
gi_996703431_ref_NC_029257.1__16028	CCGGCGGGGGCCTCGGGA	LOC4331540	Os03g0136200	GO:0005737(cytoplasm);GO:0008757(S-adenosylmethionine-dependent methyltransferase activity);GO:0032259(methylation)	ko00100(Steroid biosynthesis)	[S]Function unknown	Smt2-1	4	442-459	N
gi_996703431_ref_NC_029257.1__16028	CCGGCGGGGGCCTCGGGA	LOC4331597	-	GO:0003824(catalytic activity);GO:0005768(endosome);GO:0005794(Golgi apparatus);GO:0005802(trans-Golgi network);GO:0009826(unidimensional cell growth);GO:0009863(salicylic acid mediated signaling pathway);GO:0009969(xyloglucan biosynthetic process);GO:0010256(endomembrane system organization);GO:0016020(membrane);GO:0016757(transferase activity, transferring glycosyl groups);GO:0030173(integral c…	-	[S]Function unknown	Os03g0144800	4	1482-1499	N
gi_996703431_ref_NC_029257.1__16028	CCGGCGGGGGCCTCGGGA	LOC4331611	Os03g0146400	GO:0008219(cell death);GO:0009507(chloroplast);GO:0009534(chloroplast thylakoid);GO:0009535(chloroplast thylakoid membrane);GO:0009706(chloroplast inner membrane);GO:0009816(defense response to bacterium, incompatible interaction);GO:0009908(flower development);GO:0009941(chloroplast envelope);GO:0010154(fruit development);GO:0010277(chlorophyllide a oxygenase [overall] activity);GO:0015996(chlor…	ko00860(Porphyrin and chlorophyll metabolism)	[P]Inorganic ion transport and metabolism	PAO	4	459-476	N
gi_996703431_ref_NC_029257.1__16028	CCGGCGGGGGCCTCGGGA	LOC4331881	uncharacterized LOC100792815	GO:0003674(molecular_function);GO:0008150(biological_process);GO:0009507(chloroplast)	ko04141(Protein processing in endoplasmic reticulum);ko04120(Ubiquitin mediated proteolysis);ko03420(Nucleotide excision repair)	[S]Function unknown	FIP1	3	258-275	N
gi_996703431_ref_NC_029257.1__16028	CCGGCGGGGGCCTCGGGA	LOC4332050	-	GO:0005515(protein binding)	-	[S]Function unknown	-	3.5	158-175	N
gi_996703431_ref_NC_029257.1__16028	CCGGCGGGGGCCTCGGGA	LOC4332174	Os03g0234900	GO:0004601(peroxidase activity);GO:0020037(heme binding)	ko00940(Phenylpropanoid biosynthesis)	[G]Carbohydrate transport and metabolism	pod	4	677-694	N
gi_996703431_ref_NC_029257.1__16028	CCGGCGGGGGCCTCGGGA	LOC4332176	-	GO:0003674(molecular_function);GO:0005634(nucleus);GO:0008150(biological_process)	-	[S]Function unknown	DDB_G0279265	4	117-134	N
gi_996703431_ref_NC_029257.1__16028	CCGGCGGGGGCCTCGGGA	LOC4332314	-	GO:0017112(Rab guanyl-nucleotide exchange factor activity);GO:0043547(positive regulation of GTPase activity);GO:0055037(recycling endosome)	-	[S]Function unknown	DENND6A	4	575-591	N
[truncated: 594 more rows]
